# Supplementary material for: 3,3,5,5-Tetra­methyl-r-2,c-6-diphenyl­piperidin-4-one
Source: Acta Crystallogr Sect E Struct Rep Online. 2012 Jun 13;68(Pt 7):o2097. doi: 10.1107/S1600536812018983 (PMC3393910; doi:10.1107/S1600536812018983)
Supplement: Supplementary file 1 [file e-68-o2097-sup1.cif]

##############################################################################
#                                                                            #
# This CIF contains the data in a paper accepted for publication in          #
# Acta Crystallographica Section E. It conforms to the requirements of       #
# Notes for Authors for Acta Crystallographica Section E, and has been       #
# peer reviewed under the auspices of the IUCr Commission on Journals.       #
#                                                                            #
# Full details of the Crystallographic Information File format               #
# are given in the paper "The Crystallographic Information File (CIF):       #
# a New Standard Archive File for Crystallography" by S. R. Hall, F. H.      #
# Allen and I. D. Brown [Acta Cryst. (1991), A47, 655-685].                  #
#                                                                            #
# The current version of the core CIF dictionary is obtainable from          #
# ftp://ftp.iucr.org/pub/cif_core.dic.                                       #
#                                                                            #
# Software is freely available for graphical display of the structure(s)     #
# in this CIF. For information consult the CIF software page                 #
# http://www.iucr.org/resources/cif/software.                                #
#                                                                            #
# This file may be used for bona fide research purposes within the           #
# scientific community so long as proper attribution is given to the journal # 
# article from which it was obtained.                                        #
#                                                                            #
##############################################################################
data_global
_audit_creation_method     'SHELXL-97'
_journal_data_validation_number     ?
_journal_date_recd_electronic     2012-03-28
_journal_date_accepted     2012-04-27
_journal_name_full     'Acta Crystallographica, Section E'
_journal_year     2012
_journal_volume     68
_journal_issue      7
_journal_page_first     o2097
_journal_page_last     o2097
_journal_paper_category     QO
_journal_paper_doi     10.1107/S1600536812018983
_journal_coeditor_code     LR2058
_publ_contact_author_name     'Govindaraju, C.'
_publ_contact_author_address
;
 Department of Chemistry
 Annamalai University
 Annamalai Nagar 608 002
 Tamil Nadu
 India
;
_publ_contact_author_email     'chitragovi@gmail.com'
_publ_contact_author_phone        .91E-306
_publ_section_title
;
3,3,5,5-Tetramethyl-<i>r</i>-2,<i>c</i>-6-diphenylpiperidin-4-one
;
loop_
    _publ_author_name
    _publ_author_address
    'C. Govindaraju'
;
 Department of Chemistry
 Annamalai University
 Annamalai Nagar 608 002
 Tamil Nadu
 India
;
    'R. Valliappan'
;
 Department of Chemistry
 Annamalai University
 Annamalai Nagar 608 002
 Tamil Nadu
 India
;
    'V. Sundari'
;
 Department of Chemistry
 Annamalai University
 Annamalai Nagar 608 002
 Tamil Nadu
 India
;
data_I
_audit_creation_method     SHELXL-97
_chemical_name_systematic
;
3,3,5,5-Tetramethyl-<i>r</i>-2,<i>c</i>-6-diphenylpiperidin-4-one
;
_chemical_name_common     ?
_chemical_formula_moiety     'C21 H25 N O'
_chemical_formula_sum     'C21 H25 N O'
_chemical_formula_iupac     'C21 H25 N O'
_chemical_formula_weight     307.42
_chemical_melting_point     ?
_symmetry_cell_setting     triclinic
_symmetry_space_group_name_H-M     'P -1'
_symmetry_space_group_name_Hall     '-P 1'
loop_
    _symmetry_equiv_pos_as_xyz
    'x, y, z'
    '-x, -y, -z'
_cell_length_a     6.9227(11)
_cell_length_b     11.540(2)
_cell_length_c     12.472(2)
_cell_angle_alpha     64.771(4)
_cell_angle_beta     80.755(5)
_cell_angle_gamma     72.675(4)
_cell_volume     859.8(3)
_cell_formula_units_Z     2
_cell_measurement_reflns_used     4779
_cell_measurement_theta_min     2.10
_cell_measurement_theta_max     23.79
_cell_measurement_temperature     295(2)
_exptl_crystal_description     block
_exptl_crystal_colour     colourless
_exptl_crystal_size_max     0.30
_exptl_crystal_size_mid     0.25
_exptl_crystal_size_min     0.20
_exptl_crystal_density_diffrn     1.187
_exptl_crystal_density_meas     ?
_exptl_crystal_density_method     'not measured'
_exptl_crystal_F_000     332
_exptl_absorpt_coefficient_mu     0.072
_exptl_absorpt_correction_type     multi-scan
_exptl_absorpt_process_details     '(SADABS; Bruker, 2004)'
_exptl_absorpt_correction_T_min     0.9187
_exptl_absorpt_correction_T_max     0.9858
_exptl_special_details     ?
_diffrn_ambient_temperature     295(2)
_diffrn_radiation_type     MoK\a
_diffrn_radiation_wavelength     0.71073
_diffrn_radiation_source     'fine-focus sealed tube'
_diffrn_radiation_monochromator     graphite
_diffrn_measurement_device_type     'Bruker Kappa APEXII CCD'
_diffrn_measurement_method     '\w and \f scan'
_diffrn_detector_area_resol_mean     ?
_diffrn_reflns_number     12752
_diffrn_reflns_av_R_equivalents     0.0323
_diffrn_reflns_av_sigmaI/netI     0.0267
_diffrn_reflns_theta_min     2.10
_diffrn_reflns_theta_max     23.98
_diffrn_reflns_theta_full     23.98
_diffrn_measured_fraction_theta_max     0.987
_diffrn_measured_fraction_theta_full     0.987
_diffrn_reflns_limit_h_min     -7
_diffrn_reflns_limit_h_max     7
_diffrn_reflns_limit_k_min     -13
_diffrn_reflns_limit_k_max     13
_diffrn_reflns_limit_l_min     -14
_diffrn_reflns_limit_l_max     14
_diffrn_standards_number     ?
_diffrn_standards_interval_count     ?
_diffrn_standards_interval_time     ?
_diffrn_standards_decay_%     ?
_refine_special_details
;
Refinement of <i>F</i>^2^ against ALL reflections. The weighted <i>R</i>-factor
<i>wR</i> and goodness of fit <i>S</i> are based on <i>F</i>^2^, conventional
<i>R</i>-factors <i>R</i> are based on <i>F</i>, with <i>F</i> set to zero for
negative <i>F</i>^2^. The threshold expression of <i>F</i>^2^ >
\s(<i>F</i>^2^) is used only for calculating <i>R</i>-factors(gt) <i>etc</i>.
and is not relevant to the choice of reflections for refinement.
<i>R</i>-factors based on <i>F</i>^2^ are statistically about twice as large
as those based on <i>F</i>, and <i>R</i>- factors based on ALL data will be
even larger.
;
_reflns_number_total     2659
_reflns_number_gt     2123
_reflns_threshold_expression     I>2sigma(I)
_refine_ls_structure_factor_coef     Fsqd
_refine_ls_matrix_type     full
_refine_ls_R_factor_all     0.0714
_refine_ls_R_factor_gt     0.0563
_refine_ls_wR_factor_gt     0.1414
_refine_ls_wR_factor_ref     0.1521
_refine_ls_goodness_of_fit_ref     1.152
_refine_ls_restrained_S_all     1.152
_refine_ls_number_reflns     2659
_refine_ls_number_parameters     217
_refine_ls_number_restraints     0
_refine_ls_hydrogen_treatment     mixed
_refine_ls_weighting_scheme     calc
_refine_ls_weighting_details
         'calc w=1/[\s^2^(Fo^2^)+(0.0562P)^2^+0.4957P] where P=(Fo^2^+2Fc^2^)/3'
_atom_sites_solution_hydrogens     geom
_atom_sites_solution_primary     direct
_atom_sites_solution_secondary     difmap
_refine_ls_shift/su_max     0.000
_refine_ls_shift/su_mean     0.000
_refine_diff_density_max     0.229
_refine_diff_density_min     -0.176
_refine_ls_extinction_method     'SHELXL97 (Sheldrick, 2008)'
_refine_ls_extinction_coef     0.020(4)
_refine_ls_extinction_expression
                                  'Fc^*^=kFc[1+0.001xFc^2^\l^3^/sin(2\q)]^-1/4^'
loop_
    _atom_type_symbol
    _atom_type_description
    _atom_type_scat_dispersion_real
    _atom_type_scat_dispersion_imag
    _atom_type_scat_source
    'C' 'C' 0.0033 0.0016
                         'International Tables Vol C Tables 4.2.6.8 and 6.1.1.4'
    'H' 'H' 0.0000 0.0000
                         'International Tables Vol C Tables 4.2.6.8 and 6.1.1.4'
    'N' 'N' 0.0061 0.0033
                         'International Tables Vol C Tables 4.2.6.8 and 6.1.1.4'
    'O' 'O' 0.0106 0.0060
                         'International Tables Vol C Tables 4.2.6.8 and 6.1.1.4'
_computing_data_collection     'APEX2 (Bruker, 2004)'
_computing_cell_refinement     'APEX2 and SAINT-Plus (Bruker, 2004)'
_computing_data_reduction     'SAINT-Plus and XPREP (Bruker, 2004)'
_computing_structure_solution     'SIR92 (Altomare <i>et al.</i>, 1993)'
_computing_structure_refinement     'SHELXL97 (Sheldrick, 2008)'
_computing_molecular_graphics
      'ORTEP-3 (Farrugia, 1997) and <i>Mercury</i> (Macrae <i>et al.</i>, 2008)'
_computing_publication_material     'PLATON (Spek, 2009)'
loop_
    _atom_site_type_symbol
    _atom_site_label
    _atom_site_fract_x
    _atom_site_fract_y
    _atom_site_fract_z
    _atom_site_U_iso_or_equiv
    _atom_site_adp_type
    _atom_site_calc_flag
    _atom_site_refinement_flags
    _atom_site_occupancy
    _atom_site_symmetry_multiplicity
    _atom_site_disorder_assembly
    _atom_site_disorder_group
    C C1 0.7201(4) 0.4000(2) 0.1945(2) 0.0372(6) Uani d . 1 1 . .
    H H1 0.7165 0.4280 0.1087 0.045 Uiso calc R 1 1 . .
    C C2 0.9321(4) 0.3963(2) 0.2220(2) 0.0407(6) Uani d . 1 1 . .
    C C3 1.0898(4) 0.2903(2) 0.1901(2) 0.0435(6) Uani d . 1 1 . .
    C C4 1.0442(4) 0.1603(2) 0.2102(2) 0.0446(6) Uani d . 1 1 . .
    C C5 0.8169(4) 0.1810(2) 0.1951(2) 0.0386(6) Uani d . 1 1 . .
    H H5 0.7920 0.2263 0.1100 0.046 Uiso calc R 1 1 . .
    C C6 0.5498(4) 0.4960(2) 0.2302(2) 0.0394(6) Uani d . 1 1 . .
    C C7 0.4653(4) 0.4602(3) 0.3438(2) 0.0496(7) Uani d . 1 1 . .
    H H7 0.5133 0.3750 0.4003 0.059 Uiso calc R 1 1 . .
    C C8 0.3102(5) 0.5492(3) 0.3749(3) 0.0633(8) Uani d . 1 1 . .
    H H8 0.2544 0.5234 0.4518 0.076 Uiso calc R 1 1 . .
    C C9 0.2383(5) 0.6751(3) 0.2932(3) 0.0657(9) Uani d . 1 1 . .
    H H9 0.1351 0.7354 0.3144 0.079 Uiso calc R 1 1 . .
    C C10 0.3196(5) 0.7116(3) 0.1799(3) 0.0641(9) Uani d . 1 1 . .
    H H10 0.2705 0.7970 0.1239 0.077 Uiso calc R 1 1 . .
    C C11 0.4734(4) 0.6232(2) 0.1478(3) 0.0514(7) Uani d . 1 1 . .
    H H11 0.5265 0.6493 0.0703 0.062 Uiso calc R 1 1 . .
    C C12 0.7552(4) 0.0522(2) 0.2417(2) 0.0408(6) Uani d . 1 1 . .
    C C13 0.7551(4) -0.0084(3) 0.1664(3) 0.0533(7) Uani d . 1 1 . .
    H H13 0.7920 0.0311 0.0866 0.064 Uiso calc R 1 1 . .
    C C14 0.7008(5) -0.1267(3) 0.2086(3) 0.0647(9) Uani d . 1 1 . .
    H H14 0.7004 -0.1655 0.1568 0.078 Uiso calc R 1 1 . .
    C C15 0.6482(5) -0.1867(3) 0.3250(3) 0.0655(9) Uani d . 1 1 . .
    H H15 0.6137 -0.2669 0.3532 0.079 Uiso calc R 1 1 . .
    C C16 0.6461(4) -0.1284(3) 0.4009(3) 0.0597(8) Uani d . 1 1 . .
    H H16 0.6098 -0.1689 0.4807 0.072 Uiso calc R 1 1 . .
    C C17 0.6982(4) -0.0093(2) 0.3588(2) 0.0483(7) Uani d . 1 1 . .
    H H17 0.6945 0.0300 0.4108 0.058 Uiso calc R 1 1 . .
    C C18 0.9507(5) 0.3605(3) 0.3540(3) 0.0632(8) Uani d . 1 1 . .
    H H18A 0.9024 0.2832 0.4010 0.095 Uiso calc R 1 1 . .
    H H18B 0.8713 0.4332 0.3736 0.095 Uiso calc R 1 1 . .
    H H18C 1.0900 0.3429 0.3700 0.095 Uiso calc R 1 1 . .
    C C19 0.9807(4) 0.5297(3) 0.1504(3) 0.0569(8) Uani d . 1 1 . .
    H H19A 1.1159 0.5236 0.1653 0.085 Uiso calc R 1 1 . .
    H H19B 0.8867 0.5960 0.1733 0.085 Uiso calc R 1 1 . .
    H H19C 0.9702 0.5535 0.0675 0.085 Uiso calc R 1 1 . .
    C C20 1.1125(5) 0.0629(3) 0.3352(3) 0.0691(9) Uani d . 1 1 . .
    H H20A 1.2464 0.0646 0.3447 0.104 Uiso calc R 1 1 . .
    H H20B 1.1131 -0.0249 0.3467 0.104 Uiso calc R 1 1 . .
    H H20C 1.0207 0.0879 0.3927 0.104 Uiso calc R 1 1 . .
    C C21 1.1721(5) 0.1079(3) 0.1211(3) 0.0707(10) Uani d . 1 1 . .
    H H21A 1.1335 0.1695 0.0422 0.106 Uiso calc R 1 1 . .
    H H21B 1.1507 0.0238 0.1359 0.106 Uiso calc R 1 1 . .
    H H21C 1.3126 0.0973 0.1293 0.106 Uiso calc R 1 1 . .
    N N1 0.6901(3) 0.26610(18) 0.25244(18) 0.0388(5) Uani d . 1 1 . .
    O O1 1.2574(3) 0.30563(19) 0.1531(2) 0.0641(6) Uani d . 1 1 . .
    H H1A 0.554(4) 0.268(2) 0.251(2) 0.042(7) Uiso d . 1 1 . .
loop_
    _atom_site_aniso_label
    _atom_site_aniso_U_11
    _atom_site_aniso_U_22
    _atom_site_aniso_U_33
    _atom_site_aniso_U_12
    _atom_site_aniso_U_13
    _atom_site_aniso_U_23
    C1 0.0395(14) 0.0324(12) 0.0436(14) -0.0100(10) -0.0031(10) -0.0179(11)
    C2 0.0389(14) 0.0400(14) 0.0502(15) -0.0132(11) -0.0018(11) -0.0225(12)
    C3 0.0344(15) 0.0428(14) 0.0531(15) -0.0111(11) -0.0032(11) -0.0179(12)
    C4 0.0370(15) 0.0330(13) 0.0583(16) -0.0050(10) 0.0008(11) -0.0169(12)
    C5 0.0393(14) 0.0320(12) 0.0441(14) -0.0047(10) -0.0036(10) -0.0171(11)
    C6 0.0391(14) 0.0319(13) 0.0546(16) -0.0104(10) -0.0028(11) -0.0230(12)
    C7 0.0482(16) 0.0434(15) 0.0598(17) -0.0111(12) 0.0030(13) -0.0254(13)
    C8 0.0566(19) 0.073(2) 0.078(2) -0.0182(16) 0.0122(15) -0.0510(18)
    C9 0.0520(19) 0.0570(19) 0.105(3) -0.0006(14) -0.0078(17) -0.055(2)
    C10 0.063(2) 0.0361(15) 0.094(2) 0.0003(13) -0.0180(18) -0.0303(16)
    C11 0.0548(17) 0.0365(14) 0.0644(18) -0.0099(12) -0.0086(13) -0.0207(13)
    C12 0.0366(14) 0.0295(12) 0.0541(16) -0.0022(10) -0.0059(11) -0.0176(11)
    C13 0.0601(19) 0.0417(15) 0.0627(18) -0.0091(13) -0.0059(14) -0.0266(14)
    C14 0.070(2) 0.0442(17) 0.093(2) -0.0083(14) -0.0144(18) -0.0399(17)
    C15 0.0576(19) 0.0381(16) 0.102(3) -0.0130(13) -0.0099(17) -0.0264(17)
    C16 0.0537(19) 0.0442(16) 0.073(2) -0.0170(13) -0.0043(14) -0.0122(15)
    C17 0.0473(16) 0.0415(14) 0.0591(17) -0.0146(12) -0.0013(12) -0.0211(13)
    C18 0.0543(19) 0.086(2) 0.0630(19) -0.0170(16) -0.0097(14) -0.0406(17)
    C19 0.0506(18) 0.0462(16) 0.085(2) -0.0197(13) 0.0024(14) -0.0335(15)
    C20 0.0489(18) 0.0526(18) 0.084(2) -0.0073(14) -0.0257(16) -0.0032(16)
    C21 0.0541(19) 0.0559(18) 0.108(3) -0.0136(14) 0.0245(17) -0.0487(18)
    N1 0.0331(12) 0.0320(11) 0.0558(13) -0.0103(8) 0.0015(9) -0.0217(9)
    O1 0.0380(12) 0.0621(13) 0.0986(16) -0.0187(9) 0.0098(10) -0.0387(12)
_geom_special_details
;
All e.s.d.'s (except the e.s.d. in the dihedral angle between two l.s. planes)
are estimated using the full covariance matrix. The cell e.s.d.'s are taken
into account individually in the estimation of e.s.d.'s in distances, angles
and torsion angles; correlations between e.s.d.'s in cell parameters are only
used when they are defined by crystal symmetry. An approximate (isotropic)
treatment of cell e.s.d.'s is used for estimating e.s.d.'s involving l.s.
planes.
;
loop_
    _geom_bond_atom_site_label_1
    _geom_bond_atom_site_label_2
    _geom_bond_site_symmetry_2
    _geom_bond_distance
    _geom_bond_publ_flag
    C1 N1 . 1.464(3) ?
    C1 C6 . 1.513(3) ?
    C1 C2 . 1.545(3) ?
    C1 H1 . 0.9800 ?
    C2 C19 . 1.523(3) ?
    C2 C3 . 1.525(3) ?
    C2 C18 . 1.534(4) ?
    C3 O1 . 1.213(3) ?
    C3 C4 . 1.532(3) ?
    C4 C21 . 1.523(4) ?
    C4 C20 . 1.531(4) ?
    C4 C5 . 1.550(3) ?
    C5 N1 . 1.460(3) ?
    C5 C12 . 1.514(3) ?
    C5 H5 . 0.9800 ?
    C6 C7 . 1.378(4) ?
    C6 C11 . 1.385(3) ?
    C7 C8 . 1.381(4) ?
    C7 H7 . 0.9300 ?
    C8 C9 . 1.367(4) ?
    C8 H8 . 0.9300 ?
    C9 C10 . 1.367(5) ?
    C9 H9 . 0.9300 ?
    C10 C11 . 1.378(4) ?
    C10 H10 . 0.9300 ?
    C11 H11 . 0.9300 ?
    C12 C17 . 1.375(4) ?
    C12 C13 . 1.390(4) ?
    C13 C14 . 1.383(4) ?
    C13 H13 . 0.9300 ?
    C14 C15 . 1.359(5) ?
    C14 H14 . 0.9300 ?
    C15 C16 . 1.372(4) ?
    C15 H15 . 0.9300 ?
    C16 C17 . 1.383(4) ?
    C16 H16 . 0.9300 ?
    C17 H17 . 0.9300 ?
    C18 H18A . 0.9600 ?
    C18 H18B . 0.9600 ?
    C18 H18C . 0.9600 ?
    C19 H19A . 0.9600 ?
    C19 H19B . 0.9600 ?
    C19 H19C . 0.9600 ?
    C20 H20A . 0.9600 ?
    C20 H20B . 0.9600 ?
    C20 H20C . 0.9600 ?
    C21 H21A . 0.9600 ?
    C21 H21B . 0.9600 ?
    C21 H21C . 0.9600 ?
    N1 H1A . 0.94(3) ?
loop_
    _geom_angle_atom_site_label_1
    _geom_angle_atom_site_label_2
    _geom_angle_atom_site_label_3
    _geom_angle_site_symmetry_1
    _geom_angle_site_symmetry_3
    _geom_angle
    _geom_angle_publ_flag
    N1 C1 C6 . . 110.46(19) ?
    N1 C1 C2 . . 109.22(19) ?
    C6 C1 C2 . . 113.51(18) ?
    N1 C1 H1 . . 107.8 ?
    C6 C1 H1 . . 107.8 ?
    C2 C1 H1 . . 107.8 ?
    C19 C2 C3 . . 109.0(2) ?
    C19 C2 C18 . . 108.4(2) ?
    C3 C2 C18 . . 107.4(2) ?
    C19 C2 C1 . . 110.9(2) ?
    C3 C2 C1 . . 108.89(19) ?
    C18 C2 C1 . . 112.2(2) ?
    O1 C3 C2 . . 119.9(2) ?
    O1 C3 C4 . . 118.9(2) ?
    C2 C3 C4 . . 121.1(2) ?
    C21 C4 C20 . . 108.7(2) ?
    C21 C4 C3 . . 108.7(2) ?
    C20 C4 C3 . . 106.0(2) ?
    C21 C4 C5 . . 109.6(2) ?
    C20 C4 C5 . . 112.4(2) ?
    C3 C4 C5 . . 111.33(19) ?
    N1 C5 C12 . . 109.7(2) ?
    N1 C5 C4 . . 110.6(2) ?
    C12 C5 C4 . . 113.06(19) ?
    N1 C5 H5 . . 107.7 ?
    C12 C5 H5 . . 107.7 ?
    C4 C5 H5 . . 107.7 ?
    C7 C6 C11 . . 118.1(2) ?
    C7 C6 C1 . . 121.7(2) ?
    C11 C6 C1 . . 120.2(2) ?
    C6 C7 C8 . . 120.9(3) ?
    C6 C7 H7 . . 119.5 ?
    C8 C7 H7 . . 119.5 ?
    C9 C8 C7 . . 120.3(3) ?
    C9 C8 H8 . . 119.8 ?
    C7 C8 H8 . . 119.8 ?
    C8 C9 C10 . . 119.4(3) ?
    C8 C9 H9 . . 120.3 ?
    C10 C9 H9 . . 120.3 ?
    C9 C10 C11 . . 120.7(3) ?
    C9 C10 H10 . . 119.6 ?
    C11 C10 H10 . . 119.6 ?
    C10 C11 C6 . . 120.5(3) ?
    C10 C11 H11 . . 119.7 ?
    C6 C11 H11 . . 119.7 ?
    C17 C12 C13 . . 117.6(2) ?
    C17 C12 C5 . . 121.9(2) ?
    C13 C12 C5 . . 120.5(2) ?
    C14 C13 C12 . . 120.9(3) ?
    C14 C13 H13 . . 119.6 ?
    C12 C13 H13 . . 119.6 ?
    C15 C14 C13 . . 120.5(3) ?
    C15 C14 H14 . . 119.8 ?
    C13 C14 H14 . . 119.8 ?
    C14 C15 C16 . . 119.7(3) ?
    C14 C15 H15 . . 120.2 ?
    C16 C15 H15 . . 120.2 ?
    C15 C16 C17 . . 120.0(3) ?
    C15 C16 H16 . . 120.0 ?
    C17 C16 H16 . . 120.0 ?
    C12 C17 C16 . . 121.4(3) ?
    C12 C17 H17 . . 119.3 ?
    C16 C17 H17 . . 119.3 ?
    C2 C18 H18A . . 109.5 ?
    C2 C18 H18B . . 109.5 ?
    H18A C18 H18B . . 109.5 ?
    C2 C18 H18C . . 109.5 ?
    H18A C18 H18C . . 109.5 ?
    H18B C18 H18C . . 109.5 ?
    C2 C19 H19A . . 109.5 ?
    C2 C19 H19B . . 109.5 ?
    H19A C19 H19B . . 109.5 ?
    C2 C19 H19C . . 109.5 ?
    H19A C19 H19C . . 109.5 ?
    H19B C19 H19C . . 109.5 ?
    C4 C20 H20A . . 109.5 ?
    C4 C20 H20B . . 109.5 ?
    H20A C20 H20B . . 109.5 ?
    C4 C20 H20C . . 109.5 ?
    H20A C20 H20C . . 109.5 ?
    H20B C20 H20C . . 109.5 ?
    C4 C21 H21A . . 109.5 ?
    C4 C21 H21B . . 109.5 ?
    H21A C21 H21B . . 109.5 ?
    C4 C21 H21C . . 109.5 ?
    H21A C21 H21C . . 109.5 ?
    H21B C21 H21C . . 109.5 ?
    C5 N1 C1 . . 111.10(19) ?
    C5 N1 H1A . . 109.0(15) ?
    C1 N1 H1A . . 111.2(15) ?
loop_
    _geom_torsion_atom_site_label_1
    _geom_torsion_atom_site_label_2
    _geom_torsion_atom_site_label_3
    _geom_torsion_atom_site_label_4
    _geom_torsion_site_symmetry_1
    _geom_torsion_site_symmetry_2
    _geom_torsion_site_symmetry_3
    _geom_torsion_site_symmetry_4
    _geom_torsion
    _geom_torsion_publ_flag
    N1 C1 C2 C19 . . . . 172.5(2) ?
    C6 C1 C2 C19 . . . . -63.7(3) ?
    N1 C1 C2 C3 . . . . 52.6(3) ?
    C6 C1 C2 C3 . . . . 176.3(2) ?
    N1 C1 C2 C18 . . . . -66.1(3) ?
    C6 C1 C2 C18 . . . . 57.6(3) ?
    C19 C2 C3 O1 . . . . 25.8(3) ?
    C18 C2 C3 O1 . . . . -91.4(3) ?
    C1 C2 C3 O1 . . . . 146.9(2) ?
    C19 C2 C3 C4 . . . . -157.6(2) ?
    C18 C2 C3 C4 . . . . 85.2(3) ?
    C1 C2 C3 C4 . . . . -36.5(3) ?
    O1 C3 C4 C21 . . . . -30.6(3) ?
    C2 C3 C4 C21 . . . . 152.7(2) ?
    O1 C3 C4 C20 . . . . 86.0(3) ?
    C2 C3 C4 C20 . . . . -90.6(3) ?
    O1 C3 C4 C5 . . . . -151.4(2) ?
    C2 C3 C4 C5 . . . . 31.9(3) ?
    C21 C4 C5 N1 . . . . -163.2(2) ?
    C20 C4 C5 N1 . . . . 75.8(3) ?
    C3 C4 C5 N1 . . . . -42.9(3) ?
    C21 C4 C5 C12 . . . . 73.3(3) ?
    C20 C4 C5 C12 . . . . -47.7(3) ?
    C3 C4 C5 C12 . . . . -166.4(2) ?
    N1 C1 C6 C7 . . . . 37.7(3) ?
    C2 C1 C6 C7 . . . . -85.3(3) ?
    N1 C1 C6 C11 . . . . -141.9(2) ?
    C2 C1 C6 C11 . . . . 95.1(3) ?
    C11 C6 C7 C8 . . . . -0.6(4) ?
    C1 C6 C7 C8 . . . . 179.8(2) ?
    C6 C7 C8 C9 . . . . -0.3(4) ?
    C7 C8 C9 C10 . . . . 0.8(5) ?
    C8 C9 C10 C11 . . . . -0.4(5) ?
    C9 C10 C11 C6 . . . . -0.5(4) ?
    C7 C6 C11 C10 . . . . 1.0(4) ?
    C1 C6 C11 C10 . . . . -179.4(2) ?
    N1 C5 C12 C17 . . . . -37.9(3) ?
    C4 C5 C12 C17 . . . . 86.1(3) ?
    N1 C5 C12 C13 . . . . 142.3(2) ?
    C4 C5 C12 C13 . . . . -93.7(3) ?
    C17 C12 C13 C14 . . . . -0.4(4) ?
    C5 C12 C13 C14 . . . . 179.4(2) ?
    C12 C13 C14 C15 . . . . -0.6(4) ?
    C13 C14 C15 C16 . . . . 0.9(5) ?
    C14 C15 C16 C17 . . . . -0.2(4) ?
    C13 C12 C17 C16 . . . . 1.2(4) ?
    C5 C12 C17 C16 . . . . -178.6(2) ?
    C15 C16 C17 C12 . . . . -0.9(4) ?
    C12 C5 N1 C1 . . . . -169.68(19) ?
    C4 C5 N1 C1 . . . . 64.9(2) ?
    C6 C1 N1 C5 . . . . 163.89(19) ?
    C2 C1 N1 C5 . . . . -70.6(2) ?
loop_
    _geom_hbond_atom_site_label_D
    _geom_hbond_atom_site_label_H
    _geom_hbond_atom_site_label_A
    _geom_hbond_site_symmetry_A
    _geom_hbond_distance_DH
    _geom_hbond_distance_HA
    _geom_hbond_distance_DA
    _geom_hbond_angle_DHA
    N1 H1A O1 1_455 0.94(3) 2.39(3) 3.258(3) 153(2)
_iucr_refine_instructions_details
;
TITL GOVIND in P-1
CELL  0.71073   6.9227  11.5404  12.4725   64.771   80.755   72.675
ZERR     2.00   0.0011   0.0021   0.0023    0.004    0.005    0.004
LATT   1
SFAC  C    H    N    O
UNIT  42   50   2    2
MERG   2
OMIT     0   0   1
OMIT     0   1   0
EXTI    0.01960
EQIV $1 x-1, y, z
HTAB N1 O1_$1
FMAP   2
PLAN   25
SIZE     0.20   0.25   0.30
ACTA
BOND   $H
CONF
WGHT     0.05620     0.49570
L.S.  10
FVAR     0.78934
C1    1    0.720135    0.399962    0.194509    11.00000    0.03949    0.03242 =
        0.04364   -0.01786   -0.00310   -0.01004
AFIX   13
H1    2    0.716542    0.427977    0.108656    11.00000   -1.20000
AFIX    0
C2    1    0.932136    0.396288    0.222022    11.00000    0.03892    0.03999 =
        0.05023   -0.02254   -0.00180   -0.01315
C3    1    1.089771    0.290286    0.190090    11.00000    0.03441    0.04281 =
        0.05308   -0.01787   -0.00318   -0.01112
C4    1    1.044218    0.160311    0.210194    11.00000    0.03705    0.03304 =
        0.05834   -0.01689    0.00077   -0.00504
C5    1    0.816920    0.180977    0.195067    11.00000    0.03932    0.03204 =
        0.04407   -0.01713   -0.00359   -0.00471
AFIX   13
H5    2    0.791971    0.226267    0.110033    11.00000   -1.20000
AFIX    0
C6    1    0.549766    0.495951    0.230176    11.00000    0.03916    0.03194 =
        0.05459   -0.02299   -0.00279   -0.01042
C7    1    0.465268    0.460224    0.343789    11.00000    0.04819    0.04338 =
        0.05985   -0.02545    0.00297   -0.01112
AFIX   43
H7    2    0.513346    0.374964    0.400309    11.00000   -1.20000
AFIX    0
C8    1    0.310231    0.549232    0.374888    11.00000    0.05663    0.07283 =
        0.07824   -0.05098    0.01223   -0.01823
AFIX   43
H8    2    0.254446    0.523362    0.451847    11.00000   -1.20000
AFIX    0
C9    1    0.238334    0.675146    0.293160    11.00000    0.05203    0.05696 =
        0.10466   -0.05510   -0.00785   -0.00059
AFIX   43
H9    2    0.135126    0.735424    0.314406    11.00000   -1.20000
AFIX    0
C10   1    0.319599    0.711611    0.179900    11.00000    0.06285    0.03611 =
        0.09417   -0.03035   -0.01802    0.00034
AFIX   43
H10   2    0.270519    0.797010    0.123863    11.00000   -1.20000
AFIX    0
C11   1    0.473445    0.623228    0.147837    11.00000    0.05485    0.03647 =
        0.06441   -0.02070   -0.00857   -0.00986
AFIX   43
H11   2    0.526463    0.649266    0.070262    11.00000   -1.20000
AFIX    0
C12   1    0.755179    0.052211    0.241720    11.00000    0.03665    0.02952 =
        0.05413   -0.01759   -0.00592   -0.00222
C13   1    0.755097   -0.008412    0.166375    11.00000    0.06009    0.04169 =
        0.06273   -0.02658   -0.00593   -0.00910
AFIX   43
H13   2    0.792027    0.031133    0.086569    11.00000   -1.20000
AFIX    0
C14   1    0.700830   -0.126710    0.208558    11.00000    0.07021    0.04419 =
        0.09263   -0.03988   -0.01445   -0.00826
AFIX   43
H14   2    0.700373   -0.165507    0.156809    11.00000   -1.20000
AFIX    0
C15   1    0.648164   -0.186708    0.325047    11.00000    0.05761    0.03812 =
        0.10200   -0.02636   -0.00992   -0.01296
AFIX   43
H15   2    0.613659   -0.266921    0.353209    11.00000   -1.20000
AFIX    0
C16   1    0.646136   -0.128396    0.400906    11.00000    0.05367    0.04422 =
        0.07279   -0.01216   -0.00435   -0.01697
AFIX   43
H16   2    0.609761   -0.168946    0.480667    11.00000   -1.20000
AFIX    0
C17   1    0.698173   -0.009295    0.358829    11.00000    0.04729    0.04149 =
        0.05910   -0.02112   -0.00126   -0.01463
AFIX   43
H17   2    0.694527    0.029983    0.410811    11.00000   -1.20000
AFIX    0
C18   1    0.950698    0.360534    0.354015    11.00000    0.05429    0.08595 =
        0.06302   -0.04063   -0.00971   -0.01703
AFIX  137
H18A  2    0.902367    0.283155    0.400996    11.00000   -1.50000
H18B  2    0.871327    0.433151    0.373646    11.00000   -1.50000
H18C  2    1.090012    0.342926    0.369987    11.00000   -1.50000
AFIX    0
C19   1    0.980724    0.529694    0.150420    11.00000    0.05062    0.04617 =
        0.08486   -0.03350    0.00242   -0.01969
AFIX  137
H19A  2    1.115945    0.523623    0.165340    11.00000   -1.50000
H19B  2    0.886674    0.596028    0.173345    11.00000   -1.50000
H19C  2    0.970171    0.553500    0.067454    11.00000   -1.50000
AFIX    0
C20   1    1.112466    0.062890    0.335237    11.00000    0.04885    0.05264 =
        0.08404   -0.00319   -0.02566   -0.00730
AFIX  137
H20A  2    1.246376    0.064589    0.344696    11.00000   -1.50000
H20B  2    1.113079   -0.024924    0.346699    11.00000   -1.50000
H20C  2    1.020726    0.087936    0.392702    11.00000   -1.50000
AFIX    0
C21   1    1.172066    0.107896    0.121144    11.00000    0.05409    0.05587 =
        0.10837   -0.04865    0.02446   -0.01358
AFIX  137
H21A  2    1.133483    0.169550    0.042177    11.00000   -1.50000
H21B  2    1.150704    0.023835    0.135856    11.00000   -1.50000
H21C  2    1.312577    0.097272    0.129284    11.00000   -1.50000
AFIX    0
N1    3    0.690111    0.266103    0.252443    11.00000    0.03315    0.03199 =
        0.05580   -0.02169    0.00155   -0.01035
O1    4    1.257412    0.305633    0.153136    11.00000    0.03804    0.06209 =
        0.09858   -0.03871    0.00983   -0.01870
H1A   2    0.553992    0.267575    0.251296    11.00000    0.04177
HKLF    4
END
;
