# Supplementary material for: 3,3,5,5-Tetra­methyl-r-2,c-6-diphenyl­piperidin-4-one
Source: Acta Crystallogr Sect E Struct Rep Online. 2012 Jun 13;68(Pt 7):o2097. doi: 10.1107/S1600536812018983 (PMC3393910; doi:10.1107/S1600536812018983)
Supplement: Supplementary file 2 [file e-68-o2097-Isup2.hkl]

# 
# h,k,l, Fc-squared, Fo-squared, sigma(Fo-squared) and status flag 
# 
data_I
_shelx_title ' GOVIND in P-1' 
_shelx_refln_list_code          4 
_shelx_F_calc_maximum      126.06 
_exptl_crystal_F_000       332.00 
_reflns_d_resolution_high  0.8744 
 
loop_ 
 _symmetry_equiv_pos_as_xyz 
 'x, y, z' 
 '-x, -y, -z' 
 
_cell_length_a     6.9227 
_cell_length_b    11.5404 
_cell_length_c    12.4725 
_cell_angle_alpha  64.771 
_cell_angle_beta   80.755 
_cell_angle_gamma  72.675 
 
_shelx_F_squared_multiplier     1.000 
 
loop_ 
 _refln_index_h 
 _refln_index_k 
 _refln_index_l 
 _refln_F_squared_calc 
 _refln_F_squared_meas 
 _refln_F_squared_sigma 
 _refln_observed_status 
   1   0   0       62.89       49.07      1.29 o 
   2   0   0     1479.07     1395.98     34.18 o 
   3   0   0      453.40      419.99     15.13 o 
   4   0   0      363.44      355.86     13.61 o 
   5   0   0      258.44      279.58     11.59 o 
   6   0   0        2.91        1.36      2.33 o 
   7   0   0        0.04        5.36      2.92 o 
  -7   1   0       25.28       34.49      4.50 o 
  -6   1   0       10.23        2.55      2.70 o 
  -5   1   0        6.13       11.85      2.78 o 
  -4   1   0       83.66       83.28      2.23 o 
  -3   1   0      144.93      161.12      4.12 o 
  -2   1   0     1750.07     1582.08     18.24 o 
  -1   1   0       60.14       55.10      0.75 o 
   1   1   0      360.39      340.42      5.19 o 
   2   1   0     2616.69     2596.99     62.87 o 
   3   1   0      162.45      174.35     18.93 o 
   4   1   0      202.56      196.37      6.02 o 
   5   1   0       45.09       46.98      3.69 o 
   6   1   0        0.57        1.28      2.12 o 
   7   1   0       10.22        6.08      3.19 o 
  -7   2   0       47.97       56.45      3.45 o 
  -6   2   0        1.97        2.43      1.06 o 
  -5   2   0        0.01       53.73      3.31 o 
  -4   2   0      560.60      551.26      6.67 o 
  -3   2   0        1.95        2.54      0.37 o 
  -2   2   0        5.55        5.83      0.49 o 
  -1   2   0     1973.35     1753.27     20.18 o 
   0   2   0      230.65      244.09      2.81 o 
   1   2   0     3341.03     3278.41     35.54 o 
   2   2   0      697.93      651.42     15.40 o 
   3   2   0      423.49      423.18     11.49 o 
   4   2   0      106.87      117.96      9.24 o 
   5   2   0        1.72        1.74      1.19 o 
   6   2   0        0.38        0.29      1.53 o 
   7   2   0        2.07        4.58      2.84 o 
  -6   3   0      100.71       95.85      2.66 o 
  -5   3   0      295.01      286.15      6.57 o 
  -4   3   0       37.74       37.35      1.04 o 
  -3   3   0        0.51        0.66      0.36 o 
  -2   3   0      593.09      626.60      7.39 o 
  -1   3   0      213.24      201.62      2.64 o 
   0   3   0       90.87       94.17      1.17 o 
   1   3   0        4.39        3.12      0.33 o 
   2   3   0      555.95      559.49      6.61 o 
   3   3   0       24.90       27.63      2.32 o 
   4   3   0      281.51      259.80      7.53 o 
   5   3   0        0.98        8.69      1.47 o 
   6   3   0      120.80      113.00      8.22 o 
   7   3   0       36.35       34.08      3.11 o 
  -6   4   0       16.08       13.91      1.17 o 
  -5   4   0       18.23       16.35      1.16 o 
  -4   4   0        1.23        0.57      0.54 o 
  -3   4   0        0.64        1.18      0.45 o 
  -2   4   0       42.23       54.28      1.40 o 
  -1   4   0        3.71        4.47      0.54 o 
   0   4   0        4.42        6.65      0.51 o 
   1   4   0      456.63      441.59      5.76 o 
   2   4   0      954.92      962.51     12.99 o 
   3   4   0       62.81       58.84      1.03 o 
   4   4   0       30.61       33.71      1.53 o 
   5   4   0        3.05        1.18      1.22 o 
   6   4   0       23.96       23.59      2.42 o 
   7   4   0       75.93       81.76      6.32 o 
  -5   5   0       11.74       10.81      1.16 o 
  -4   5   0       44.92       42.12      1.58 o 
  -3   5   0       58.15       53.18      1.28 o 
  -2   5   0      200.28      191.62      2.77 o 
  -1   5   0      142.65      133.18      2.40 o 
   0   5   0       75.87       74.34      1.58 o 
   1   5   0      398.04      477.09      6.32 o 
   2   5   0      280.59      299.27      4.11 o 
   3   5   0      136.17      132.94      2.57 o 
   4   5   0      144.71      140.07      2.01 o 
   5   5   0       25.31       32.10      2.44 o 
   6   5   0        0.51       -0.70      1.33 o 
   7   5   0        2.24        4.25      2.04 o 
  -5   6   0        6.77        2.78      1.19 o 
  -4   6   0       42.27       43.38      1.71 o 
  -3   6   0        5.37        6.51      0.80 o 
  -2   6   0       36.11       38.44      1.19 o 
  -1   6   0      124.72      135.55      2.56 o 
   0   6   0      157.60      183.48      3.13 o 
   1   6   0       97.00       97.72      1.97 o 
   2   6   0      106.78      115.59      1.99 o 
   3   6   0       14.55       13.00      0.73 o 
   4   6   0       29.14       27.31      0.99 o 
   5   6   0      369.48      375.88      7.66 o 
   6   6   0        7.37       10.52      2.01 o 
   7   6   0        0.93       -0.69      1.67 o 
  -4   7   0       47.27       44.82      2.10 o 
  -3   7   0      270.71      241.59      4.27 o 
  -2   7   0      185.21      188.47      3.45 o 
  -1   7   0        1.72        0.51      0.68 o 
   0   7   0      161.96      177.36      3.18 o 
   1   7   0        4.86        3.68      0.64 o 
   2   7   0      157.87      149.38      2.52 o 
   3   7   0       46.92       45.44      1.22 o 
   4   7   0      122.86      109.55      2.15 o 
   5   7   0      284.61      315.77      5.19 o 
   6   7   0       10.36       10.13      1.05 o 
   7   7   0        0.61        3.55      2.66 o 
  -4   8   0        2.02        2.32      1.35 o 
  -3   8   0       17.62       18.80      1.45 o 
  -2   8   0       46.22       53.17      1.75 o 
  -1   8   0       99.81       90.35      2.21 o 
   0   8   0        5.10        4.73      0.86 o 
   1   8   0       10.27       11.31      1.07 o 
   2   8   0       10.93       16.03      0.99 o 
   3   8   0        1.68        1.03      0.61 o 
   4   8   0        0.18       -0.72      0.72 o 
   5   8   0       16.64       22.88      1.46 o 
   6   8   0        1.10        0.35      0.93 o 
  -3   9   0        4.36       -0.02      2.03 o 
  -2   9   0       17.34       16.18      1.41 o 
  -1   9   0        0.05        0.04      0.95 o 
   0   9   0       99.10      104.47      3.21 o 
   1   9   0       15.82       11.40      1.22 o 
   2   9   0       23.96       22.25      1.39 o 
   3   9   0        2.23        2.30      0.86 o 
   4   9   0        0.05        0.85      1.16 o 
   5   9   0       12.65       16.65      1.67 o 
   6   9   0        1.96        2.38      0.91 o 
  -2  10   0       40.23       46.67      2.58 o 
  -1  10   0       17.50       17.31      1.83 o 
   0  10   0       30.98       32.57      2.37 o 
   1  10   0       63.28       59.74      2.53 o 
   2  10   0        0.04        0.33      1.07 o 
   3  10   0       14.89        8.98      1.32 o 
   4  10   0        0.19        0.74      1.18 o 
   5  10   0        0.09       -0.79      1.10 o 
  -1  11   0        6.15        2.87      3.68 o 
   0  11   0        7.91       13.42      1.85 o 
   1  11   0       17.88       17.25      1.84 o 
   2  11   0        5.27        6.66      1.48 o 
   3  11   0       24.56       23.30      2.54 o 
   4  11   0        1.90        2.16      1.47 o 
  -3 -11   1        3.22        4.05      1.79 o 
  -2 -11   1        9.25       10.02      1.63 o 
  -1 -11   1        1.40        1.74      1.43 o 
   0 -11   1       13.96       11.56      1.81 o 
  -5 -10   1        1.71        0.45      1.78 o 
  -4 -10   1       11.44       13.53      1.71 o 
  -3 -10   1       22.41       26.87      2.71 o 
  -2 -10   1        5.63        2.76      1.29 o 
  -1 -10   1       17.05       15.56      1.69 o 
   0 -10   1        5.89        6.22      1.52 o 
   1 -10   1        0.29        0.23      1.47 o 
  -6  -9   1        2.03        0.89      0.93 o 
  -5  -9   1       28.50       33.47      1.64 o 
  -4  -9   1       73.78       67.64      2.72 o 
  -3  -9   1       20.78       16.10      1.29 o 
  -2  -9   1        1.78        0.87      0.88 o 
  -1  -9   1        6.47        3.50      1.24 o 
   0  -9   1       68.19       68.12      2.68 o 
   1  -9   1       16.80       13.25      1.65 o 
   2  -9   1       10.39       12.38      1.41 o 
   3  -9   1        6.24        4.34      1.58 o 
  -6  -8   1        8.91       13.05      1.68 o 
  -5  -8   1       87.66       85.87      3.05 o 
  -4  -8   1       11.45       10.28      1.10 o 
  -3  -8   1        0.68        0.12      0.65 o 
  -2  -8   1       14.32        8.47      0.88 o 
  -1  -8   1        0.02       -0.78      0.78 o 
   0  -8   1       92.39       90.49      2.86 o 
   1  -8   1      135.32      128.42      5.41 o 
   2  -8   1        1.17       -0.28      1.00 o 
   3  -8   1        6.36        4.65      1.55 o 
  -6  -7   1        6.22        3.83      0.94 o 
  -5  -7   1       12.42       12.48      1.35 o 
  -4  -7   1       13.18       12.18      0.93 o 
  -3  -7   1       14.74       17.08      0.87 o 
  -2  -7   1       61.92       56.87      1.42 o 
  -1  -7   1        0.01       -0.56      0.56 o 
   0  -7   1        0.07       -0.36      0.61 o 
   1  -7   1       23.77       28.63      1.69 o 
   2  -7   1        0.63        1.84      0.80 o 
   3  -7   1      132.22      137.57      2.92 o 
   4  -7   1       14.24       14.50      1.55 o 
  -7  -6   1        3.77        4.09      2.57 o 
  -6  -6   1        1.87        1.10      1.28 o 
  -5  -6   1      123.17      117.22      3.03 o 
  -4  -6   1      128.80      118.73      2.16 o 
  -3  -6   1        2.24        1.51      0.47 o 
  -2  -6   1        2.67        2.72      0.51 o 
  -1  -6   1      389.66      362.45      5.45 o 
   0  -6   1       23.10       24.74      0.96 o 
   1  -6   1       12.47       13.30      0.81 o 
   2  -6   1       88.89       82.74      1.67 o 
   3  -6   1       77.34       78.97      1.83 o 
   4  -6   1       23.32       25.06      1.65 o 
   5  -6   1        9.21        7.53      1.30 o 
  -7  -5   1        2.51        4.56      2.83 o 
  -6  -5   1       17.38       18.65      3.36 o 
  -5  -5   1       19.19       19.17      1.50 o 
  -4  -5   1       77.70       74.25      1.37 o 
  -3  -5   1        0.00       -0.31      0.39 o 
  -2  -5   1      147.75      166.65      2.54 o 
  -1  -5   1     2348.04     2312.75     26.73 o 
   0  -5   1       66.39       81.15      1.75 o 
   1  -5   1       57.35       50.96      1.25 o 
   2  -5   1        1.31       10.66      2.04 o 
   3  -5   1      172.65      168.30      2.47 o 
   4  -5   1       38.68       41.02      1.58 o 
   5  -5   1       24.63       27.70      2.23 o 
  -7  -4   1       13.62       16.82      2.47 o 
  -6  -4   1        7.96        9.89      1.92 o 
  -5  -4   1       31.19       34.61      2.38 o 
  -4  -4   1       93.21       90.37      1.73 o 
  -3  -4   1      492.97      457.79      5.91 o 
  -2  -4   1        3.05        4.95      0.60 o 
  -1  -4   1        4.17        4.27      0.39 o 
   0  -4   1       82.39       77.20      1.53 o 
   1  -4   1      308.57      292.97      4.08 o 
   2  -4   1       49.21       60.14      1.21 o 
   3  -4   1       12.58       14.44      0.83 o 
   4  -4   1      181.20      175.62      2.67 o 
   5  -4   1       15.75       12.75      1.13 o 
   6  -4   1       12.77       12.42      1.25 o 
  -7  -3   1       55.40       56.84      7.24 o 
  -6  -3   1       85.69       80.54      4.95 o 
  -5  -3   1        0.52       -1.08      1.08 o 
  -4  -3   1       63.96       69.14      2.96 o 
  -3  -3   1        7.35        8.90      0.46 o 
  -2  -3   1      118.00      104.88      1.47 o 
  -1  -3   1        1.05        1.10      0.28 o 
   0  -3   1      143.92      148.23      2.03 o 
   1  -3   1      429.15      415.54      5.45 o 
   3  -3   1       68.04       66.92      1.36 o 
   4  -3   1       33.42       38.32      1.18 o 
   5  -3   1        0.01        4.96      0.88 o 
   6  -3   1        1.03        2.54      1.07 o 
  -7  -2   1        5.64        1.27      2.92 o 
  -6  -2   1       43.78       41.82      2.97 o 
  -5  -2   1        0.36        3.56      1.32 o 
  -4  -2   1        8.56        6.62      1.24 o 
  -3  -2   1       78.03       90.45      6.19 o 
  -1  -2   1       91.68       86.80      1.13 o 
   0  -2   1      347.77      359.20      4.06 o 
   1  -2   1      548.40      473.31      6.04 o 
   2  -2   1      237.02      277.88      4.56 o 
   3  -2   1      676.42      592.70      7.35 o 
   4  -2   1        2.67        4.26      0.74 o 
   5  -2   1      667.42      627.93      8.80 o 
   6  -2   1        1.94        2.19      1.11 o 
   7  -2   1        5.88       11.38      2.43 o 
  -7  -1   1       11.82        9.81      3.26 o 
  -6  -1   1        8.53        8.06      2.62 o 
  -5  -1   1       25.32       28.91      2.29 o 
  -4  -1   1       41.42       48.50      2.36 o 
  -3  -1   1      224.65      236.27      6.65 o 
  -1  -1   1      189.64      157.22      2.05 o 
   0  -1   1      874.53      894.04      9.25 o 
   1  -1   1     5078.44     4787.86     51.70 o 
   2  -1   1      232.67      257.50      4.45 o 
   3  -1   1     1872.73     1668.21     19.27 o 
   4  -1   1       32.51       28.82      1.09 o 
   5  -1   1       12.31       51.82      2.35 o 
   6  -1   1       35.79       37.81      1.73 o 
   7  -1   1       10.32       14.98      3.68 o 
  -7   0   1        5.49        7.75      2.99 o 
  -6   0   1       12.03       13.16      3.18 o 
  -5   0   1        9.11       13.92      2.62 o 
  -4   0   1        5.75        5.36      1.94 o 
  -3   0   1        7.34        6.87      1.04 o 
  -2   0   1      397.04      437.25     54.66 o 
  -1   0   1      152.30      133.16      2.28 o 
   1   0   1     2134.38     1899.75     20.71 o 
   2   0   1     1228.91     1204.50     14.98 o 
   3   0   1      405.04      384.05      6.69 o 
   4   0   1      351.08      311.07      9.59 o 
   5   0   1        8.73        8.04      2.44 o 
   6   0   1        0.00       -0.66      2.07 o 
   7   0   1       24.83       28.14      4.06 o 
  -7   1   1        0.00        9.90      3.23 o 
  -6   1   1       48.03       53.31      4.62 o 
  -5   1   1      121.66      120.23      6.39 o 
  -4   1   1        1.12       -0.24      1.51 o 
  -3   1   1      351.57      359.34      8.97 o 
  -2   1   1     1026.22     1015.00     15.96 o 
  -1   1   1     4815.76     4527.35     52.01 o 
   0   1   1     1960.54     1319.58     49.97 o 
   1   1   1      271.32      248.37      2.73 o 
   2   1   1     3895.04     3861.33    108.26 o 
   3   1   1      916.13      902.51     22.59 o 
   4   1   1       56.72       67.81      4.08 o 
   5   1   1        0.70        0.80      1.81 o 
   6   1   1       10.43       20.97      3.21 o 
   7   1   1        3.74        5.06      3.00 o 
  -7   2   1       24.24       44.17      5.09 o 
  -6   2   1       39.03       43.81      2.78 o 
  -5   2   1      191.00      201.87      4.03 o 
  -4   2   1       98.86       93.89      1.80 o 
  -3   2   1      605.86      534.38      6.40 o 
  -2   2   1       21.68       27.60      1.44 o 
  -1   2   1     1006.82      887.25     15.11 o 
   0   2   1       92.52      104.48      1.31 o 
   1   2   1      982.20      983.22     10.79 o 
   2   2   1      123.31      123.13      3.53 o 
   3   2   1      152.14      179.65     20.39 o 
   4   2   1       60.58       52.39      2.52 o 
   5   2   1      193.34      215.27      6.80 o 
   6   2   1        0.00       -0.77      2.22 o 
   7   2   1       59.24       53.90      4.99 o 
  -6   3   1        6.73        6.98      1.17 o 
  -5   3   1       96.04       96.78      2.57 o 
  -4   3   1       31.06       31.11      0.95 o 
  -3   3   1       25.03       24.69      0.78 o 
  -2   3   1      143.54      157.96      3.01 o 
  -1   3   1      301.53      288.92      3.60 o 
   0   3   1       29.88       33.84      0.64 o 
   1   3   1     3252.16     3397.03     38.84 o 
   2   3   1       16.60       18.16      0.53 o 
   3   3   1      115.24      104.83      3.77 o 
   4   3   1       93.16       95.52      3.53 o 
   5   3   1        6.20        7.35      1.47 o 
   6   3   1        1.37        1.20      1.43 o 
   7   3   1        2.85       -0.16      2.68 o 
  -6   4   1        4.06        2.94      1.12 o 
  -5   4   1       24.76       26.90      1.12 o 
  -4   4   1       27.46       27.00      0.98 o 
  -3   4   1        0.00       -0.39      0.39 o 
  -2   4   1      119.40      141.67      2.20 o 
  -1   4   1       58.70       60.44      1.11 o 
   0   4   1      263.30      308.50      3.90 o 
   1   4   1       25.07       26.26      0.74 o 
   2   4   1       41.10       40.17      0.89 o 
   3   4   1       20.46       25.79      1.63 o 
   4   4   1       19.12       22.29      1.07 o 
   5   4   1       84.79       97.12      4.01 o 
   6   4   1        2.96        2.28      1.53 o 
   7   4   1        4.00        9.20      2.07 o 
  -6   5   1        0.91       -0.59      0.93 o 
  -5   5   1        4.50        6.11      1.00 o 
  -4   5   1       17.51       19.23      1.20 o 
  -3   5   1       53.71       50.08      1.21 o 
  -2   5   1        5.67       12.09      0.84 o 
  -1   5   1      162.99      152.52      2.24 o 
   0   5   1      285.02      298.17      5.72 o 
   1   5   1     3172.84     3453.93     42.40 o 
   2   5   1     1232.78     1382.66     17.23 o 
   3   5   1      134.68      144.31      2.06 o 
   4   5   1       58.29       52.08      1.03 o 
   5   5   1      228.57      224.08      7.01 o 
   6   5   1        1.83        1.36      1.49 o 
   7   5   1       38.41       43.03      4.54 o 
  -5   6   1       10.20        7.42      1.08 o 
  -4   6   1       32.95       35.60      1.55 o 
  -3   6   1      115.29      105.22      2.08 o 
  -2   6   1       31.90       39.94      1.10 o 
  -1   6   1      191.56      184.49      2.88 o 
   0   6   1       48.33       56.66      1.43 o 
   1   6   1        6.83        9.23      0.73 o 
   2   6   1      208.43      222.31      3.28 o 
   3   6   1      196.48      204.44      3.25 o 
   4   6   1       34.39       32.81      0.95 o 
   5   6   1       23.82       27.91      1.54 o 
   6   6   1       25.31       31.72      3.15 o 
   7   6   1        3.68        7.90      2.00 o 
  -5   7   1       10.93       12.23      1.75 o 
  -4   7   1        1.99        2.20      1.18 o 
  -3   7   1      127.95      132.20      2.77 o 
  -2   7   1       26.62       26.25      1.12 o 
  -1   7   1       77.93       73.97      1.63 o 
   0   7   1       41.52       46.37      1.42 o 
   1   7   1      122.53      139.95      2.61 o 
   2   7   1       88.77      113.54      2.07 o 
   3   7   1       81.32       82.98      1.66 o 
   4   7   1       12.02       13.79      0.91 o 
   5   7   1      181.05      176.77      3.23 o 
   6   7   1       33.23       35.56      1.40 o 
   7   7   1        3.35        4.05      2.01 o 
  -4   8   1       86.23       78.65      2.87 o 
  -3   8   1       21.87       19.53      1.72 o 
  -2   8   1       50.17       54.64      1.75 o 
  -1   8   1      550.64      508.11      8.52 o 
   0   8   1       69.15       72.51      1.89 o 
   1   8   1       22.64       23.46      1.14 o 
   2   8   1        7.53       10.54      0.83 o 
   3   8   1      196.89      187.11      3.05 o 
   4   8   1       83.79       72.83      1.93 o 
   5   8   1       51.79       45.60      1.69 o 
   6   8   1        0.78       -0.13      0.80 o 
   7   8   1        5.73       18.57      1.36 o 
  -3   9   1       34.63       41.54      3.36 o 
  -2   9   1        8.14       10.30      1.23 o 
  -1   9   1      120.95      111.42      3.35 o 
   0   9   1        0.75        2.22      1.24 o 
   1   9   1        4.33        3.15      0.97 o 
   2   9   1       12.50       24.00      2.10 o 
   3   9   1        0.08        0.89      0.80 o 
   4   9   1       14.33       12.09      1.41 o 
   5   9   1        0.03        2.75      0.83 o 
   6   9   1        7.59        8.79      1.07 o 
  -2  10   1       15.80       12.63      1.77 o 
  -1  10   1        7.62        7.66      1.51 o 
   0  10   1      175.88      187.22      4.70 o 
   1  10   1        0.72       -1.04      1.04 o 
   2  10   1       61.60       61.44      2.13 o 
   3  10   1       18.81       16.92      1.33 o 
   4  10   1       18.11       12.74      2.64 o 
   5  10   1        7.78        6.00      1.33 o 
   6  10   1        7.19        6.68      1.31 o 
  -1  11   1        0.02       -1.36      1.36 o 
   0  11   1       13.99       15.42      1.82 o 
   1  11   1        1.94        0.86      1.28 o 
   2  11   1        2.20        1.42      1.24 o 
   3  11   1        0.06        0.73      1.14 o 
   4  11   1        5.87        4.64      1.74 o 
   5  11   1        3.07        2.07      1.27 o 
   1  12   1        2.07        0.38      1.47 o 
   2  12   1       16.60       18.15      1.95 o 
   3  12   1        5.32        4.64      1.84 o 
  -4 -10   2        9.09       11.11      1.62 o 
  -3 -10   2        3.14        4.01      1.36 o 
  -2 -10   2        1.02        1.09      1.27 o 
  -1 -10   2       21.68       24.84      1.99 o 
   0 -10   2        1.14        0.80      1.43 o 
   1 -10   2       24.74       24.55      2.12 o 
  -5  -9   2       17.11       19.63      1.79 o 
  -4  -9   2       31.34       34.03      2.12 o 
  -3  -9   2        0.63        1.02      1.19 o 
  -2  -9   2        9.88       10.23      1.20 o 
  -1  -9   2        3.72        2.60      1.31 o 
   0  -9   2       18.87       20.97      1.83 o 
   1  -9   2        0.24       -1.21      1.21 o 
   2  -9   2       10.85       11.27      1.45 o 
  -6  -8   2        1.09        0.48      1.30 o 
  -5  -8   2        0.39        4.85      1.38 o 
  -4  -8   2        2.86        1.63      0.88 o 
  -3  -8   2       39.11       37.44      1.45 o 
  -2  -8   2       35.16       39.79      1.68 o 
  -1  -8   2       21.31       18.97      1.33 o 
   0  -8   2       42.31       48.52      2.21 o 
   1  -8   2       68.74       60.61      3.51 o 
   2  -8   2        7.24        5.81      1.16 o 
   3  -8   2       24.58       26.85      1.97 o 
  -6  -7   2        7.65        8.69      1.09 o 
  -5  -7   2        8.72       10.59      1.05 o 
  -4  -7   2      136.68      111.99      3.68 o 
  -3  -7   2        1.77        0.13      0.62 o 
  -2  -7   2        3.94        3.93      0.73 o 
  -1  -7   2        4.28        4.72      0.72 o 
   0  -7   2        7.34        4.56      0.94 o 
   1  -7   2      118.42      106.19      2.45 o 
   2  -7   2        0.35        1.28      0.84 o 
   3  -7   2      109.82       96.36      2.24 o 
   4  -7   2       52.19       57.48      2.42 o 
  -6  -6   2        0.02       -0.59      0.75 o 
  -5  -6   2       90.16       94.50      2.27 o 
  -4  -6   2       56.79       53.70      1.63 o 
  -3  -6   2       66.58       60.96      1.39 o 
  -2  -6   2      118.63      116.40      2.14 o 
  -1  -6   2        0.73        7.08      0.66 o 
   0  -6   2       77.65       82.51      2.09 o 
   1  -6   2        0.61        0.85      0.78 o 
   2  -6   2       20.98       22.37      1.16 o 
   3  -6   2       12.36       14.77      1.01 o 
   4  -6   2       42.05       48.09      2.13 o 
   5  -6   2        3.41        1.36      1.24 o 
  -7  -5   2       24.06       25.78      4.17 o 
  -6  -5   2        6.82        1.01      2.34 o 
  -5  -5   2       60.16       52.08      1.62 o 
  -4  -5   2       12.19       10.98      0.72 o 
  -3  -5   2      150.10      140.18      2.22 o 
  -2  -5   2        3.09        5.14      1.03 o 
  -1  -5   2      725.51      710.51      9.94 o 
   0  -5   2       25.29       24.33      1.09 o 
   1  -5   2       30.31       27.17      0.97 o 
   2  -5   2        1.27        2.48      0.66 o 
   3  -5   2       71.99       69.02      1.65 o 
   4  -5   2       44.00       42.00      1.65 o 
   5  -5   2        7.83        7.98      1.30 o 
  -7  -4   2       31.61       34.76      4.62 o 
  -6  -4   2      122.35      111.35      6.92 o 
  -5  -4   2        0.99        5.52      2.01 o 
  -4  -4   2      234.37      213.91      3.65 o 
  -3  -4   2       81.23       83.91      1.55 o 
  -2  -4   2      164.20      168.98      2.50 o 
  -1  -4   2       72.84       82.39      1.49 o 
   0  -4   2       97.84      115.34      2.31 o 
   1  -4   2      180.52      185.77      3.66 o 
   2  -4   2       10.44       11.87      0.79 o 
   3  -4   2        6.86        7.61      0.64 o 
   4  -4   2       10.35        9.99      0.84 o 
   5  -4   2       36.28       33.37      1.54 o 
   6  -4   2        0.41       -0.91      0.93 o 
  -7  -3   2       84.66       96.91     11.72 o 
  -6  -3   2        0.04        1.35      1.61 o 
  -5  -3   2       36.42       35.27      2.41 o 
  -4  -3   2       10.32       14.42      2.33 o 
  -3  -3   2        1.21        1.01      0.34 o 
  -2  -3   2      162.77      197.75      4.78 o 
  -1  -3   2        1.13        1.14      0.32 o 
   0  -3   2      301.32      308.28      4.49 o 
   1  -3   2      304.36      279.66      3.58 o 
   2  -3   2       88.57       98.93      1.71 o 
   3  -3   2       51.82       51.75      1.14 o 
   4  -3   2       47.90       49.76      1.28 o 
   5  -3   2       30.05       33.32      1.48 o 
   6  -3   2      152.82      148.57      3.14 o 
  -7  -2   2        0.89        4.22      3.11 o 
  -6  -2   2      158.70      150.89      5.73 o 
  -5  -2   2        0.01        2.26      2.11 o 
  -4  -2   2       21.44       23.21      1.84 o 
  -3  -2   2       15.94       16.63      1.14 o 
  -2  -2   2      163.62      179.64      3.12 o 
  -1  -2   2      137.86      120.56      1.91 o 
   0  -2   2      798.38      785.88      9.22 o 
   1  -2   2      111.56      118.43      1.68 o 
   2  -2   2       85.11       74.93      1.33 o 
   3  -2   2       40.30       41.06      1.01 o 
   4  -2   2      121.83      113.75      1.93 o 
   5  -2   2       24.93       52.27      3.17 o 
   6  -2   2       88.73       78.26      2.50 o 
  -7  -1   2        5.51        2.68      2.87 o 
  -6  -1   2        8.01       10.02      2.97 o 
  -5  -1   2        0.99        1.60      1.43 o 
  -4  -1   2       27.77       31.63      2.09 o 
  -3  -1   2      104.87      115.24      7.54 o 
  -2  -1   2      456.73      410.65      7.36 o 
  -1  -1   2       71.07       62.24      0.97 o 
   0  -1   2     1062.62     1057.51     13.14 o 
   1  -1   2        6.37        8.59      0.46 o 
   2  -1   2       35.42       44.60      1.15 o 
   3  -1   2       75.28       76.48      1.89 o 
   4  -1   2       53.22       51.46      1.42 o 
   5  -1   2        5.57        9.36      0.74 o 
   6  -1   2        8.82       10.77      1.46 o 
   7  -1   2       10.50       17.18      1.67 o 
  -7   0   2        0.28        1.32      2.83 o 
  -6   0   2       50.87       59.35      4.87 o 
  -5   0   2       21.95       16.73      2.67 o 
  -4   0   2       22.68       32.88      2.10 o 
  -3   0   2        5.66       12.52      1.83 o 
  -2   0   2       50.04       63.71      3.15 o 
  -1   0   2        0.17        0.18      0.16 o 
   0   0   2    15890.50    20960.58    213.99 o 
   1   0   2      204.70      177.70      2.24 o 
   2   0   2      948.90      849.09      9.95 o 
   3   0   2      308.89      288.24      3.57 o 
   4   0   2      422.74      399.62      4.88 o 
   5   0   2      190.05      201.55      3.46 o 
   6   0   2        2.13        2.62      1.35 o 
   7   0   2        1.67        5.06      2.92 o 
  -7   1   2       71.98       85.59      6.29 o 
  -6   1   2        0.20       -1.64      2.26 o 
  -5   1   2       59.93       66.68      4.61 o 
  -4   1   2       20.67       30.02      2.94 o 
  -3   1   2      104.74      107.52      2.58 o 
  -2   1   2      398.53      367.45      4.39 o 
  -1   1   2      424.36      380.08      4.51 o 
   0   1   2      314.02      315.44      3.11 o 
   1   1   2     2842.34     2687.92     27.91 o 
   2   1   2     6653.74     6670.75     82.09 o 
   3   1   2       37.68       42.68      2.48 o 
   4   1   2        5.13        3.52      1.75 o 
   5   1   2        5.26       15.04      2.49 o 
   6   1   2       19.75       26.18      3.34 o 
   7   1   2       33.63       31.82      4.37 o 
  -7   2   2        0.14        7.05      3.18 o 
  -6   2   2        5.74        7.48      2.81 o 
  -5   2   2      356.84      376.12      7.98 o 
  -4   2   2      335.08      320.40      5.20 o 
  -3   2   2       92.78       91.61      1.57 o 
  -2   2   2      777.98      728.44      8.56 o 
  -1   2   2     1289.06     1172.90     13.64 o 
   0   2   2      341.97      376.81      4.23 o 
   1   2   2     4097.91     4203.51     41.28 o 
   2   2   2     3140.75     3119.29     34.07 o 
   3   2   2      794.08      790.19     10.99 o 
   4   2   2      583.14      605.41     15.79 o 
   5   2   2       11.41       15.75      2.65 o 
   6   2   2       70.68       60.17      4.77 o 
   7   2   2        8.95       15.86      3.48 o 
  -6   3   2        0.03       -0.84      0.89 o 
  -5   3   2      176.02      172.22      3.70 o 
  -4   3   2       16.11       13.03      0.64 o 
  -3   3   2       78.09       84.60      1.49 o 
  -2   3   2     1587.29     1628.17     20.16 o 
  -1   3   2       67.40       61.70      1.04 o 
   0   3   2       14.58       13.44      0.46 o 
   1   3   2       60.44       59.36      1.00 o 
   2   3   2     2109.80     2124.68     24.56 o 
   3   3   2      324.15      324.59      3.77 o 
   4   3   2       11.63       11.43      2.32 o 
   5   3   2      115.28      137.03      4.82 o 
   6   3   2       29.78       21.08      2.34 o 
   7   3   2        0.00       -2.42      2.42 o 
  -6   4   2        0.20       -0.95      0.95 o 
  -5   4   2        0.27       -0.65      0.65 o 
  -4   4   2        7.56        8.65      0.69 o 
  -3   4   2       15.25       13.85      0.80 o 
  -2   4   2      213.27      222.97      2.99 o 
  -1   4   2      315.06      325.00      4.10 o 
   0   4   2       20.19       27.94      0.77 o 
   1   4   2      173.41      183.79      2.45 o 
   2   4   2      291.14      285.39      3.58 o 
   3   4   2      926.20      921.05     10.80 o 
   4   4   2      514.41      478.02      6.87 o 
   5   4   2        0.42       -0.80      1.02 o 
   6   4   2       31.26       32.04      2.60 o 
   7   4   2        0.89        1.28      1.77 o 
  -6   5   2        2.25        1.45      1.15 o 
  -5   5   2        5.81        4.86      0.91 o 
  -4   5   2       44.35       41.37      1.37 o 
  -3   5   2        2.72        1.61      0.52 o 
  -2   5   2      160.52      156.81      2.33 o 
  -1   5   2      135.18      140.15      2.12 o 
   0   5   2      239.50      244.21      3.78 o 
   1   5   2       53.68       55.49      1.18 o 
   2   5   2      483.25      516.17      6.29 o 
   3   5   2       44.41       43.29      0.92 o 
   4   5   2       89.33       88.53      1.78 o 
   5   5   2        0.85        2.72      0.90 o 
   6   5   2        7.59        4.58      1.68 o 
   7   5   2       13.49       15.57      2.25 o 
  -5   6   2        0.11        0.27      0.89 o 
  -4   6   2       21.84       21.55      1.39 o 
  -3   6   2        2.69        1.55      0.63 o 
  -2   6   2        1.67        0.23      0.50 o 
  -1   6   2       89.85       88.36      1.89 o 
   0   6   2       11.40       16.22      1.23 o 
   1   6   2      107.83      126.54      2.14 o 
   2   6   2      165.17      196.31      2.97 o 
   3   6   2        4.67        5.42      0.54 o 
   4   6   2      396.87      386.84      5.21 o 
   5   6   2      452.20      422.55      6.90 o 
   6   6   2        6.93        8.98      1.32 o 
   7   6   2        0.43        3.40      1.75 o 
  -5   7   2        4.19        3.67      1.24 o 
  -4   7   2       26.44       27.32      1.67 o 
  -3   7   2      122.87      110.70      2.24 o 
  -2   7   2      164.50      164.17      2.79 o 
  -1   7   2       13.79       14.77      1.20 o 
   0   7   2       85.30      100.98      2.37 o 
   1   7   2        3.76        5.06      0.61 o 
   2   7   2      120.24      116.65      2.10 o 
   3   7   2       31.70       32.80      1.02 o 
   4   7   2       22.04       22.93      0.84 o 
   5   7   2      176.70      244.24      5.27 o 
   6   7   2        0.81        0.42      0.70 o 
   7   7   2       23.61       29.87      2.95 o 
  -4   8   2        9.71       11.30      2.19 o 
  -3   8   2       15.45       12.79      1.54 o 
  -2   8   2      151.43      142.10      3.27 o 
  -1   8   2       38.30       37.09      1.71 o 
   0   8   2       56.02       70.62      2.07 o 
   1   8   2       62.73       72.47      2.03 o 
   2   8   2      129.92      138.94      2.66 o 
   3   8   2       65.21       62.37      1.54 o 
   4   8   2       44.38       41.14      1.32 o 
   5   8   2      108.04       93.28      2.66 o 
   6   8   2       22.87       24.14      1.31 o 
   7   8   2       90.17       96.59      2.90 o 
  -3   9   2        2.20        1.58      2.10 o 
  -2   9   2       12.48       18.17      1.62 o 
  -1   9   2        0.60       -0.31      1.21 o 
   0   9   2      621.31      663.89     12.32 o 
   1   9   2       18.41       16.46      1.72 o 
   2   9   2        3.35        4.77      0.89 o 
   3   9   2        1.07        1.88      0.68 o 
   4   9   2       75.33       71.05      2.20 o 
   5   9   2        5.74        6.97      0.99 o 
   6   9   2        2.69        0.21      0.83 o 
  -2  10   2        2.14        3.77      1.47 o 
  -1  10   2       17.18       20.27      1.81 o 
   0  10   2      100.97      122.98      3.69 o 
   1  10   2        6.55        5.00      1.34 o 
   2  10   2       13.78       14.34      1.26 o 
   3  10   2       11.17       14.27      3.03 o 
   4  10   2        9.18        7.69      1.35 o 
   5  10   2       23.31       24.47      2.33 o 
   6  10   2        0.00       -0.78      0.78 o 
  -1  11   2        1.94       -0.59      1.36 o 
   0  11   2        0.03        0.42      1.30 o 
   1  11   2        1.64        2.86      1.31 o 
   2  11   2       11.10       11.42      1.63 o 
   3  11   2       38.16       29.32      1.71 o 
   4  11   2       16.38       22.31      1.92 o 
   5  11   2        0.98        1.29      1.14 o 
   0  12   2        4.04        2.94      1.56 o 
   1  12   2       11.56       12.29      2.11 o 
   2  12   2        5.11        3.67      1.47 o 
   3  12   2        0.59        1.49      1.69 o 
   4  12   2        2.47        2.11      2.54 o 
  -3 -10   3       13.87       15.53      2.93 o 
  -2 -10   3        1.83        4.68      1.61 o 
  -1 -10   3       16.59       12.01      1.77 o 
   0 -10   3        3.82        1.47      1.50 o 
  -5  -9   3       35.67       29.28      4.22 o 
  -4  -9   3       17.97       15.87      2.42 o 
  -3  -9   3        0.04        1.08      1.23 o 
  -2  -9   3       30.30       32.43      1.99 o 
  -1  -9   3        3.62        4.27      1.31 o 
   0  -9   3       15.83       13.90      1.69 o 
   1  -9   3        5.51        4.95      1.49 o 
   2  -9   3        0.71        2.55      1.49 o 
  -5  -8   3       45.31       44.02      1.82 o 
  -4  -8   3        9.58        7.78      1.35 o 
  -3  -8   3       37.70       42.93      2.25 o 
  -2  -8   3        0.50        1.57      0.93 o 
  -1  -8   3        9.45        6.42      1.14 o 
   0  -8   3      117.67      121.59      3.09 o 
   1  -8   3       15.77       14.15      1.42 o 
   2  -8   3        4.16        3.20      1.21 o 
   3  -8   3       18.34       16.87      2.02 o 
  -6  -7   3        7.14        5.81      1.06 o 
  -5  -7   3        7.10        8.83      1.01 o 
  -4  -7   3       37.55       35.69      1.77 o 
  -3  -7   3       20.46       22.05      1.17 o 
  -2  -7   3       14.11       11.82      0.89 o 
  -1  -7   3      125.09      116.37      2.53 o 
   0  -7   3       43.15       49.71      2.15 o 
   1  -7   3       45.71       45.04      3.04 o 
   2  -7   3        5.13        3.31      1.03 o 
   3  -7   3        9.95        8.70      1.16 o 
   4  -7   3       13.49       14.08      1.95 o 
  -6  -6   3       13.70       17.35      1.26 o 
  -5  -6   3       43.92       35.97      1.29 o 
  -4  -6   3      331.22      307.52      5.16 o 
  -3  -6   3      182.01      181.53      2.91 o 
  -2  -6   3        5.98        5.40      0.64 o 
  -1  -6   3      496.93      467.82      6.97 o 
   0  -6   3       15.77       17.61      1.16 o 
   1  -6   3      113.94      110.43      2.67 o 
   2  -6   3       32.37       33.28      2.29 o 
   3  -6   3       23.37       22.24      1.32 o 
   4  -6   3       13.41        9.99      1.55 o 
  -6  -5   3       34.69       33.48      4.54 o 
  -5  -5   3        9.39       11.91      1.02 o 
  -4  -5   3       20.40       19.53      0.98 o 
  -3  -5   3       37.94       43.40      1.79 o 
  -2  -5   3       82.76       83.26      1.63 o 
  -1  -5   3        9.98       12.90      0.80 o 
   0  -5   3       10.64       11.38      0.89 o 
   1  -5   3       18.56       18.80      0.98 o 
   2  -5   3       20.74       21.28      1.21 o 
   3  -5   3       17.73       15.60      1.08 o 
   4  -5   3       29.91       30.72      1.77 o 
   5  -5   3       10.09        8.64      1.34 o 
  -7  -4   3        1.80        3.11      2.70 o 
  -6  -4   3       11.29       14.27      3.19 o 
  -5  -4   3        1.48        8.95      1.89 o 
  -4  -4   3       10.85       14.55      0.72 o 
  -3  -4   3       11.74       13.68      0.69 o 
  -2  -4   3      100.25       93.90      1.65 o 
  -1  -4   3      109.21       99.63      1.76 o 
   0  -4   3      164.77      188.12      3.42 o 
   1  -4   3      155.04      146.72      2.39 o 
   2  -4   3       51.87       58.88      1.51 o 
   3  -4   3        2.17        0.85      0.54 o 
   4  -4   3       37.48       33.21      1.34 o 
   5  -4   3       27.73       27.52      1.47 o 
  -7  -3   3       29.93       23.23      3.98 o 
  -6  -3   3      233.53      222.55     11.04 o 
  -5  -3   3        0.53        7.34      2.20 o 
  -4  -3   3        0.82        1.38      0.59 o 
  -3  -3   3       16.40       18.57      0.98 o 
  -2  -3   3        6.45       15.93      3.74 o 
  -1  -3   3       63.65       57.37      1.18 o 
   0  -3   3       19.11       22.60      0.82 o 
   1  -3   3      561.67      557.47      7.24 o 
   2  -3   3       77.50       70.22      1.69 o 
   3  -3   3        0.99        0.57      0.50 o 
   4  -3   3       55.52       50.59      1.37 o 
   5  -3   3       53.25       63.37      1.89 o 
   6  -3   3        3.71        6.09      1.05 o 
  -7  -2   3       14.05       15.88      3.66 o 
  -6  -2   3        3.66        6.26      2.52 o 
  -5  -2   3       25.25       30.12      3.47 o 
  -4  -2   3       84.69       87.03      5.04 o 
  -3  -2   3       21.09       23.66      0.61 o 
  -2  -2   3       44.88       37.29      0.83 o 
  -1  -2   3       45.55       36.19      0.91 o 
   0  -2   3      231.04      244.48      3.36 o 
   1  -2   3        1.95        0.74      0.45 o 
   2  -2   3        4.04       23.73      1.50 o 
   3  -2   3       40.81       45.73      1.05 o 
   4  -2   3        0.54        0.66      0.48 o 
   5  -2   3      397.03      394.22      5.92 o 
   6  -2   3       13.18        9.86      1.19 o 
  -7  -1   3        8.67        8.30      3.31 o 
  -6  -1   3        6.98        7.03      2.26 o 
  -5  -1   3       23.33       22.85      2.16 o 
  -4  -1   3        1.08        1.69      1.46 o 
  -3  -1   3      152.68      162.37      3.18 o 
  -2  -1   3      841.54      804.61      9.49 o 
  -1  -1   3       39.32       30.80      0.70 o 
   0  -1   3       71.04       74.61      2.17 o 
   1  -1   3       40.19       35.80      0.81 o 
   2  -1   3      541.78      514.24      7.20 o 
   3  -1   3      103.33      110.69      2.11 o 
   4  -1   3        8.22        9.49      0.61 o 
   5  -1   3       72.93      102.01      2.00 o 
   6  -1   3       29.68       31.94      1.83 o 
   7  -1   3       64.97       72.47      2.78 o 
  -7   0   3        1.73        0.59      3.05 o 
  -6   0   3       10.00       13.98      3.24 o 
  -5   0   3        1.54        5.54      2.26 o 
  -4   0   3      245.53      238.02      7.15 o 
  -3   0   3       38.08       36.78      1.72 o 
  -2   0   3       58.22       93.08     11.45 o 
  -1   0   3      158.54      145.61      1.91 o 
   0   0   3     1398.72     1435.79     16.55 o 
   1   0   3     1479.47     1358.41     17.64 o 
   2   0   3      370.04      328.87      4.69 o 
   3   0   3      117.24      103.32      2.34 o 
   4   0   3      121.36      113.85      2.03 o 
   5   0   3       18.96       23.13      1.11 o 
   6   0   3       90.69       83.09      3.01 o 
   7   0   3        8.79       10.37      1.37 o 
  -7   1   3        0.57        7.13      3.39 o 
  -6   1   3        2.43       -2.26      2.52 o 
  -5   1   3      309.90      313.21     12.80 o 
  -4   1   3      191.37      180.52      7.86 o 
  -3   1   3      126.80      115.98      2.09 o 
  -2   1   3      144.66      130.94      1.69 o 
  -1   1   3       18.93       19.70      0.46 o 
   0   1   3      805.04      799.11      8.86 o 
   1   1   3       42.58       40.92      0.86 o 
   2   1   3      195.26      193.26      3.35 o 
   3   1   3      523.49      505.65      6.51 o 
   4   1   3       22.44       30.52      0.80 o 
   5   1   3        1.34        2.15      0.53 o 
   6   1   3        0.32        1.59      0.81 o 
   7   1   3        1.27        0.40      1.39 o 
  -6   2   3        4.79       10.53      3.03 o 
  -4   2   3        6.35       -0.52      1.77 o 
  -3   2   3       13.10       13.74      1.11 o 
  -2   2   3       31.39       33.75      0.85 o 
  -1   2   3       60.60       53.03      0.96 o 
   0   2   3      188.27      185.21      2.37 o 
   1   2   3      412.26      385.41      4.35 o 
   2   2   3      823.47      753.82      8.45 o 
   3   2   3       57.73       60.02      1.02 o 
   4   2   3        3.21        6.52      0.59 o 
   5   2   3       76.99       74.96      2.24 o 
   6   2   3       36.13       44.01      4.13 o 
   7   2   3       16.32       13.37      3.40 o 
  -6   3   3        1.83        3.83      1.02 o 
  -5   3   3      161.41      148.30      3.48 o 
  -4   3   3       60.55       50.47      1.08 o 
  -3   3   3       66.45       65.63      1.17 o 
  -2   3   3      214.28      219.22      3.09 o 
  -1   3   3      325.47      312.24      4.33 o 
   0   3   3       52.69       60.82      1.03 o 
   1   3   3     1686.81     1623.68     18.63 o 
   2   3   3        2.62        5.09      0.51 o 
   3   3   3        2.36        2.49      0.46 o 
   4   3   3        2.26        4.26      0.41 o 
   5   3   3        0.21        1.87      0.77 o 
   6   3   3        1.27       -1.78      2.22 o 
   7   3   3       50.11       41.22      4.66 o 
  -6   4   3        0.85        1.61      1.06 o 
  -5   4   3       59.88       59.49      1.69 o 
  -4   4   3       15.73       15.74      0.84 o 
  -3   4   3        6.91        6.12      0.52 o 
  -2   4   3      226.26      230.58      3.75 o 
  -1   4   3     1441.85     1493.46     18.58 o 
   0   4   3      114.18      132.85      2.05 o 
   1   4   3       46.93       46.30      0.91 o 
   2   4   3      277.20      287.57      5.13 o 
   3   4   3      367.61      361.26      4.47 o 
   4   4   3       77.51       64.74      1.18 o 
   5   4   3       14.19       18.95      1.74 o 
   6   4   3       13.77       13.66      1.99 o 
   7   4   3        2.35        1.88      2.50 o 
  -6   5   3        3.97        5.08      1.50 o 
  -5   5   3        1.16       -0.07      0.78 o 
  -4   5   3       24.90       30.05      1.30 o 
  -3   5   3      252.60      246.36      3.64 o 
  -2   5   3       60.59       62.83      1.19 o 
  -1   5   3        2.85        1.55      0.51 o 
   0   5   3      486.80      512.59      7.29 o 
   1   5   3       28.92       34.34      0.89 o 
   2   5   3      880.26      929.14     10.98 o 
   3   5   3      303.03      294.80      4.03 o 
   4   5   3       18.59       22.29      0.70 o 
   5   5   3      170.29      188.99      2.87 o 
   6   5   3       10.21       10.32      1.78 o 
   7   5   3       57.23       68.04      3.81 o 
  -5   6   3        3.98        4.35      1.22 o 
  -4   6   3        1.54        2.63      0.95 o 
  -3   6   3        3.02        2.77      0.63 o 
  -2   6   3       19.95       26.34      1.09 o 
  -1   6   3        6.65        6.04      0.70 o 
   0   6   3        2.95        3.55      0.66 o 
   1   6   3      165.10      168.08      2.63 o 
   2   6   3      294.26      322.88      4.50 o 
   3   6   3        9.28        9.97      0.72 o 
   4   6   3      115.62      114.91      1.98 o 
   5   6   3       21.72       25.24      0.88 o 
   6   6   3        1.16       -0.39      0.99 o 
   7   6   3        7.41        3.91      1.76 o 
  -5   7   3        8.80        9.14      1.36 o 
  -4   7   3        5.34        5.58      1.15 o 
  -3   7   3       48.48       44.80      1.41 o 
  -2   7   3       18.13       21.72      1.01 o 
  -1   7   3       58.79       55.23      1.57 o 
   0   7   3      192.01      220.85      4.11 o 
   1   7   3        0.92        2.69      0.63 o 
   2   7   3       54.44       67.21      1.48 o 
   3   7   3       75.06       65.69      1.32 o 
   4   7   3       27.55       28.52      0.92 o 
   5   7   3      450.98      430.20      6.30 o 
   6   7   3       90.14       88.61      2.18 o 
   7   7   3        0.00        4.05      1.80 o 
  -4   8   3        7.68        6.57      1.33 o 
  -3   8   3        1.87        1.56      1.08 o 
  -2   8   3       33.99       43.97      2.65 o 
  -1   8   3      223.15      203.69      4.07 o 
   0   8   3       25.78       28.33      1.70 o 
   1   8   3       21.91       20.55      1.09 o 
   2   8   3        6.83        6.45      0.77 o 
   3   8   3       36.78       41.96      1.28 o 
   4   8   3       10.03       11.49      1.17 o 
   5   8   3        2.91       38.56      3.61 o 
   6   8   3        0.01       -0.15      0.73 o 
   7   8   3       40.89       48.73      1.75 o 
  -3   9   3       34.68       34.17      2.58 o 
  -2   9   3        8.12       10.14      1.30 o 
  -1   9   3      208.26      212.75      4.37 o 
   0   9   3      250.76      285.52      5.41 o 
   1   9   3       18.60       22.06      1.40 o 
   2   9   3        9.09       11.15      1.65 o 
   3   9   3       23.20       30.88      1.58 o 
   4   9   3      110.83      113.13      2.39 o 
   5   9   3       13.42       13.06      1.14 o 
   6   9   3       16.31       17.95      1.28 o 
   7   9   3       10.87       15.20      2.46 o 
  -3  10   3       74.18       82.54      4.58 o 
  -2  10   3       68.55       71.13      3.40 o 
  -1  10   3       76.57       82.57      2.98 o 
   0  10   3      372.19      410.20     12.72 o 
   1  10   3       47.37       47.51      2.33 o 
   2  10   3        0.61        9.29      1.46 o 
   3  10   3       25.75       19.67      1.34 o 
   4  10   3       90.31       77.98      3.31 o 
   5  10   3        5.28        6.88      1.05 o 
   6  10   3        0.17       -0.77      0.83 o 
  -2  11   3        3.54       -0.42      3.40 o 
  -1  11   3        8.00        8.75      1.90 o 
   0  11   3        1.76        4.39      1.45 o 
   1  11   3       23.64       25.45      2.10 o 
   2  11   3       85.12       84.34      2.96 o 
   3  11   3       22.98       22.07      1.53 o 
   4  11   3        2.26        1.29      1.15 o 
   5  11   3        0.52        0.73      1.07 o 
   0  12   3        0.15        1.62      1.48 o 
   1  12   3        2.30        1.30      1.72 o 
   2  12   3        0.81        2.68      1.98 o 
   3  12   3        0.30        1.78      1.66 o 
   4  12   3        0.25        0.39      1.21 o 
  -4  -9   4        1.26        1.84      1.29 o 
  -3  -9   4        0.53       -0.99      1.29 o 
  -2  -9   4        7.13        7.64      1.57 o 
  -1  -9   4        0.56        0.75      1.06 o 
   0  -9   4        1.26        0.77      1.15 o 
   1  -9   4        0.71       -0.96      1.25 o 
  -5  -8   4        0.01       -0.39      1.10 o 
  -4  -8   4       20.46       17.59      2.05 o 
  -3  -8   4        8.08        6.57      1.43 o 
  -2  -8   4       44.66       46.65      1.76 o 
  -1  -8   4        0.46       -0.35      0.98 o 
   0  -8   4       37.59       43.01      2.15 o 
   1  -8   4       70.16       67.63      2.41 o 
   2  -8   4       11.39       10.65      1.49 o 
  -5  -7   4        0.14        0.33      0.82 o 
  -4  -7   4       28.59       27.38      1.94 o 
  -3  -7   4       20.20       22.62      1.46 o 
  -2  -7   4       15.48       13.92      1.09 o 
  -1  -7   4       14.78       13.13      1.26 o 
   0  -7   4       25.00       27.78      2.28 o 
   1  -7   4       23.80       20.48      1.79 o 
   2  -7   4       81.66       78.91      3.21 o 
   3  -7   4       22.40       16.55      1.81 o 
  -6  -6   4        8.15       10.88      1.15 o 
  -5  -6   4        0.91       -0.52      0.76 o 
  -4  -6   4       37.06       39.51      1.68 o 
  -3  -6   4      255.15      240.14      4.21 o 
  -2  -6   4      118.35      115.44      2.42 o 
  -1  -6   4       15.64       15.84      1.24 o 
   0  -6   4       68.70       75.79      2.18 o 
   1  -6   4       22.26       27.98      2.15 o 
   2  -6   4       38.17       39.59      1.98 o 
   3  -6   4       14.71       17.22      1.31 o 
   4  -6   4        1.24        0.96      1.43 o 
  -6  -5   4        3.64        5.24      0.96 o 
  -5  -5   4      154.22      145.76      3.85 o 
  -4  -5   4       17.89       16.77      1.02 o 
  -3  -5   4       23.96       27.35      1.08 o 
  -2  -5   4       71.22       67.60      1.53 o 
  -1  -5   4      488.48      445.25      6.61 o 
   0  -5   4       23.88       28.22      1.33 o 
   1  -5   4        1.45        1.52      0.70 o 
   2  -5   4       13.91       14.71      1.34 o 
   3  -5   4        1.34        1.47      0.89 o 
   4  -5   4       23.41       22.66      1.64 o 
   5  -5   4        6.89        5.60      1.85 o 
  -6  -4   4       28.10       27.04      4.11 o 
  -5  -4   4       46.00       45.74      2.37 o 
  -4  -4   4      117.29      109.25      2.62 o 
  -3  -4   4       49.36       48.36      1.15 o 
  -2  -4   4       12.99       19.57      2.38 o 
  -1  -4   4        2.80        3.25      0.55 o 
   0  -4   4       53.15       56.67      1.59 o 
   1  -4   4       59.26       62.01      1.98 o 
   2  -4   4        0.87        1.57      0.73 o 
   3  -4   4        5.15        7.08      0.93 o 
   4  -4   4        2.14        0.59      1.12 o 
   5  -4   4       20.13       19.16      1.85 o 
  -6  -3   4       80.80       92.47      6.39 o 
  -5  -3   4       10.34       14.19      1.31 o 
  -4  -3   4       59.52       55.27      1.27 o 
  -3  -3   4        0.10        0.20      0.37 o 
  -2  -3   4      173.16      172.33      2.81 o 
  -1  -3   4        1.63        0.32      0.38 o 
   0  -3   4       13.98       12.89      0.91 o 
   1  -3   4       27.94       21.75      1.04 o 
   2  -3   4       83.20       84.03      2.01 o 
   3  -3   4        8.18        6.07      0.75 o 
   4  -3   4       20.13       20.13      1.59 o 
   5  -3   4        0.50        8.75      1.85 o 
   6  -3   4        9.85       11.14      1.56 o 
  -7  -2   4        0.27       -0.75      2.71 o 
  -6  -2   4      147.41      143.35      8.14 o 
  -5  -2   4        0.05        6.60      2.13 o 
  -4  -2   4       10.17        9.88      0.61 o 
  -3  -2   4        1.45        1.31      0.36 o 
  -2  -2   4      171.47      156.21      2.75 o 
  -1  -2   4      313.16      299.81      4.44 o 
   0  -2   4       60.88       62.72      1.37 o 
   1  -2   4      421.18      422.65      6.73 o 
   2  -2   4       28.22       31.57      1.04 o 
   3  -2   4      109.23      113.43      2.18 o 
   4  -2   4        9.49        9.61      1.09 o 
   5  -2   4        3.92        7.02      1.24 o 
   6  -2   4       40.30       36.11      1.90 o 
  -6  -1   4       13.38       10.60      3.08 o 
  -5  -1   4       24.17       29.73      3.42 o 
  -4  -1   4       28.03       23.29      1.71 o 
  -3  -1   4       45.45       56.17      1.00 o 
  -2  -1   4      157.41      146.53      2.29 o 
  -1  -1   4      241.81      226.24      3.13 o 
   0  -1   4      255.08      291.79      4.30 o 
   1  -1   4     1441.97     1384.62     18.73 o 
   2  -1   4      110.96       89.58      1.71 o 
   3  -1   4      214.79      202.29      3.24 o 
   4  -1   4       24.72       22.77      0.95 o 
   5  -1   4       16.37       21.49      1.90 o 
   6  -1   4       31.01       36.23      1.67 o 
  -5   0   4        4.36        8.30      2.41 o 
  -4   0   4       82.73       68.68      2.62 o 
  -3   0   4       45.21       41.13      0.81 o 
  -2   0   4       40.84       54.58      1.81 o 
  -1   0   4      205.56      209.97      2.89 o 
   0   0   4     1230.65     1272.91     15.78 o 
   1   0   4      282.44      249.01      3.41 o 
   2   0   4       32.61       37.06      0.98 o 
   3   0   4       37.51       39.35      0.97 o 
   4   0   4       78.73       84.35      1.92 o 
   5   0   4        0.14        1.33      0.64 o 
   6   0   4        3.94        7.04      0.91 o 
   7   0   4        0.93       -0.12      1.13 o 
  -6   1   4        5.72        4.00      2.79 o 
  -5   1   4        3.41       10.42      2.95 o 
  -4   1   4       88.00       84.86      2.61 o 
  -3   1   4       18.45       20.77      0.69 o 
  -2   1   4      131.45      144.26      1.87 o 
  -1   1   4        5.56        6.92      0.40 o 
   0   1   4      446.14      469.10      5.68 o 
   1   1   4      806.09      738.23     11.06 o 
   3   1   4       27.90       23.24      0.77 o 
   4   1   4      201.68      179.74      2.89 o 
   5   1   4       35.81       34.44      1.05 o 
   6   1   4       27.67       30.07      1.66 o 
   7   1   4        1.00        0.67      1.04 o 
  -6   2   4        5.08        4.13      2.91 o 
  -5   2   4      391.84      400.93      8.50 o 
  -4   2   4       85.68       80.29      1.62 o 
  -3   2   4       41.55       41.19      0.91 o 
  -2   2   4      230.84      229.59      3.14 o 
  -1   2   4       37.50       30.99      0.75 o 
   0   2   4     1212.44     1247.82     15.34 o 
   1   2   4      270.43      258.47      3.24 o 
   2   2   4      702.12      671.36      8.03 o 
   3   2   4      290.70      285.20      3.86 o 
   4   2   4      135.35      140.28      2.14 o 
   5   2   4        0.26       -0.43      0.50 o 
   6   2   4       13.79       12.99      1.00 o 
   7   2   4        1.97        2.50      1.10 o 
  -6   3   4        6.18        4.36      1.21 o 
  -5   3   4        3.94        5.43      1.78 o 
  -4   3   4       34.41       31.19      1.17 o 
  -3   3   4        0.08       -0.17      0.35 o 
  -2   3   4      256.33      274.55      4.05 o 
  -1   3   4       62.55       61.20      1.19 o 
   0   3   4      865.13      939.63     11.78 o 
   1   3   4       44.92       39.34      0.82 o 
   2   3   4        2.04        0.75      0.28 o 
   3   3   4      536.10      497.01      6.08 o 
   4   3   4       84.34       77.71      1.24 o 
   5   3   4       19.38       23.82      0.85 o 
   6   3   4        4.92        8.25      1.04 o 
   7   3   4        1.92        9.51      1.68 o 
  -6   4   4        1.60        1.30      1.00 o 
  -5   4   4        3.40        7.30      1.09 o 
  -4   4   4       42.46       38.64      1.71 o 
  -3   4   4       46.54       45.38      1.12 o 
  -2   4   4       86.63       78.59      1.48 o 
  -1   4   4     2565.05     2744.57     33.76 o 
   0   4   4        0.00       -0.20      0.30 o 
   1   4   4      746.83      759.42      9.66 o 
   2   4   4       19.06       19.27      0.64 o 
   3   4   4     1537.21     1472.69     17.32 o 
   4   4   4      378.15      362.92      4.58 o 
   5   4   4       12.87       13.84      0.70 o 
   6   4   4       60.41       60.88      1.59 o 
   7   4   4       34.91       26.19      3.89 o 
  -5   5   4        8.36        8.90      1.04 o 
  -4   5   4       12.93       15.95      1.00 o 
  -3   5   4       43.86       41.67      1.19 o 
  -2   5   4       54.90       67.94      1.32 o 
  -1   5   4      231.19      238.12      3.47 o 
   0   5   4      187.56      227.47      3.58 o 
   1   5   4       59.27       61.52      1.39 o 
   2   5   4       80.55       85.05      1.44 o 
   3   5   4      301.54      292.51      4.04 o 
   4   5   4       79.05       76.70      1.37 o 
   5   5   4       63.57       65.31      1.26 o 
   6   5   4        6.06        3.45      0.70 o 
   7   5   4       18.50       13.82      1.68 o 
  -5   6   4        9.83        9.06      1.06 o 
  -4   6   4      187.92      169.77      3.54 o 
  -3   6   4        6.41        5.16      0.66 o 
  -2   6   4        0.09        2.40      0.53 o 
  -1   6   4       69.91       79.49      1.76 o 
   0   6   4       10.91       15.09      0.81 o 
   1   6   4      149.24      156.36      2.71 o 
   2   6   4       30.43       47.06      1.71 o 
   3   6   4        0.03        0.71      0.39 o 
   4   6   4      179.47      182.60      3.14 o 
   5   6   4        8.43       17.82      1.79 o 
   6   6   4       43.36       43.32      1.44 o 
   7   6   4        8.75       11.43      2.10 o 
  -5   7   4       12.76        7.84      1.34 o 
  -4   7   4        0.03       -0.24      0.83 o 
  -3   7   4        0.22        0.78      0.73 o 
  -2   7   4        0.50        6.25      0.70 o 
  -1   7   4        7.47        8.87      0.85 o 
   0   7   4       17.40       21.88      1.21 o 
   1   7   4       87.56       76.00      1.93 o 
   2   7   4       40.20       40.81      1.24 o 
   3   7   4        0.03       -0.44      0.44 o 
   4   7   4       67.54       68.48      1.47 o 
   5   7   4      128.41      157.66      2.67 o 
   6   7   4        1.21        0.33      0.83 o 
   7   7   4       50.67       57.62      2.20 o 
  -4   8   4        0.03       -1.06      1.06 o 
  -3   8   4       46.66       39.13      1.88 o 
  -2   8   4       11.23       14.76      1.28 o 
  -1   8   4       15.38       13.44      1.26 o 
   0   8   4      103.49      117.27      2.74 o 
   1   8   4       26.23       32.51      1.43 o 
   2   8   4      134.09      131.51      2.56 o 
   3   8   4        1.29        2.22      0.59 o 
   4   8   4        0.62       -0.18      0.50 o 
   5   8   4       65.58       73.59      1.79 o 
   6   8   4       26.24       27.01      1.47 o 
   7   8   4        8.48       15.75      1.22 o 
  -3   9   4        5.00        6.33      1.66 o 
  -2   9   4       44.98       51.12      2.04 o 
  -1   9   4       13.39       11.66      1.73 o 
   0   9   4      899.77     1001.05     15.72 o 
   1   9   4       18.36       18.86      1.34 o 
   2   9   4       63.36       70.02      2.06 o 
   3   9   4       26.86       24.66      1.18 o 
   4   9   4      105.61      101.22      2.27 o 
   5   9   4        0.02        1.32      0.74 o 
   6   9   4        4.95        5.29      0.84 o 
   7   9   4        3.34       10.31      1.26 o 
  -3  10   4        2.05        5.97      2.40 o 
  -2  10   4      100.22      112.50      3.56 o 
  -1  10   4        8.57        6.09      1.53 o 
   0  10   4       16.39       19.04      2.58 o 
   1  10   4        1.76        1.66      1.29 o 
   2  10   4      135.47      130.03      3.10 o 
   3  10   4        5.56        7.66      1.06 o 
   4  10   4        0.66        0.09      1.02 o 
   5  10   4       24.66       30.14      1.64 o 
   6  10   4        0.08       -0.04      0.83 o 
  -2  11   4        1.00        1.49      1.75 o 
  -1  11   4        8.66       12.66      1.72 o 
   0  11   4      116.55      125.05      3.78 o 
   1  11   4      103.01      104.18      3.37 o 
   2  11   4       31.43       35.76      2.14 o 
   3  11   4        8.91        4.63      1.07 o 
   4  11   4        0.07       -1.11      1.11 o 
   5  11   4        0.00        1.02      1.12 o 
   6  11   4        2.75        2.18      2.65 o 
   0  12   4       17.51       23.93      2.10 o 
   1  12   4       32.79       34.43      2.28 o 
   2  12   4       15.57       21.28      1.88 o 
   3  12   4        3.46        1.85      1.41 o 
   4  12   4        3.82        6.32      1.52 o 
   5  12   4       18.78       16.44      2.26 o 
  -2  -9   5        2.97        2.69      1.66 o 
  -1  -9   5        1.23        1.11      1.15 o 
  -4  -8   5        3.38        3.36      1.39 o 
  -3  -8   5        8.95        9.68      1.62 o 
  -2  -8   5        0.24        1.82      1.13 o 
  -1  -8   5        0.28       -0.08      0.98 o 
   0  -8   5       44.71       54.71      2.63 o 
   1  -8   5       45.33       41.17      2.45 o 
  -5  -7   5        3.00        4.55      1.25 o 
  -4  -7   5       40.70       41.84      2.43 o 
  -3  -7   5       45.16       47.56      2.00 o 
  -2  -7   5       41.20       36.28      1.78 o 
  -1  -7   5       32.67       32.53      2.02 o 
   0  -7   5       38.65       41.18      2.26 o 
   1  -7   5        3.40        3.41      1.42 o 
   2  -7   5        7.50        6.68      1.57 o 
   3  -7   5       28.66       23.46      3.51 o 
  -5  -6   5        1.92        0.15      0.84 o 
  -4  -6   5      139.96      135.09      5.88 o 
  -3  -6   5       41.90       47.75      2.61 o 
  -2  -6   5        3.79        4.30      0.98 o 
  -1  -6   5       90.25       85.74      2.43 o 
   0  -6   5       43.18       48.66      2.18 o 
   1  -6   5      184.16      173.72      4.28 o 
   2  -6   5        2.98        5.75      1.37 o 
   3  -6   5       33.67       36.83      2.81 o 
   4  -6   5       11.57       12.60      3.52 o 
  -6  -5   5        7.48        6.90      1.35 o 
  -5  -5   5       12.70       14.73      1.03 o 
  -4  -5   5      133.13      135.39      2.73 o 
  -3  -5   5        0.01        0.87      0.64 o 
  -2  -5   5      295.83      294.27      5.31 o 
  -1  -5   5      459.70      434.90      6.59 o 
   0  -5   5       46.84       51.02      1.79 o 
   1  -5   5       54.62       53.78      2.16 o 
   2  -5   5       20.61       19.67      1.64 o 
   3  -5   5       21.90       26.25      1.75 o 
   4  -5   5        2.23        1.36      1.55 o 
  -6  -4   5       10.83        9.40      1.39 o 
  -5  -4   5        0.00        3.42      1.42 o 
  -4  -4   5        0.26        0.95      0.68 o 
  -3  -4   5       73.72       68.24      1.58 o 
  -2  -4   5        0.31        0.11      0.47 o 
  -1  -4   5      258.41      227.64      3.73 o 
   0  -4   5       69.72       74.42      1.96 o 
   1  -4   5        4.69        2.76      0.88 o 
   2  -4   5       17.17       22.23      1.46 o 
   3  -4   5       28.58       25.34      1.59 o 
   4  -4   5        5.81        1.46      1.34 o 
   5  -4   5        2.60        3.92      1.46 o 
  -6  -3   5       90.84       96.26      6.58 o 
  -5  -3   5        3.21        5.13      1.04 o 
  -4  -3   5       10.22       11.49      0.99 o 
  -3  -3   5        6.26        7.09      0.63 o 
  -2  -3   5       11.16       10.94      0.73 o 
  -1  -3   5       21.99       15.67      0.74 o 
   0  -3   5       30.62       25.16      0.91 o 
   1  -3   5        0.06       -0.48      0.48 o 
   2  -3   5       15.31       20.18      1.19 o 
   3  -3   5        1.06        1.90      0.76 o 
   4  -3   5       19.06       16.97      1.26 o 
   5  -3   5       25.73       22.90      1.90 o 
  -6  -2   5       17.02       17.19      3.42 o 
  -5  -2   5        8.99        7.89      0.83 o 
  -4  -2   5       35.49       40.90      1.41 o 
  -3  -2   5       27.93       25.66      0.82 o 
  -2  -2   5       19.85       20.79      0.83 o 
  -1  -2   5       15.79       23.07      1.32 o 
   0  -2   5        3.46        5.52      0.59 o 
   1  -2   5       85.16       70.85      2.02 o 
   2  -2   5      145.32      142.60      2.85 o 
   3  -2   5      232.20      226.07      3.75 o 
   4  -2   5       92.62       90.24      2.63 o 
   5  -2   5       38.67       37.52      1.80 o 
   6  -2   5       13.38       13.09      1.61 o 
  -6  -1   5        1.87       -0.31      2.18 o 
  -5  -1   5        0.39        1.72      1.88 o 
  -4  -1   5       10.22       10.93      0.75 o 
  -3  -1   5       57.27       54.95      1.15 o 
  -2  -1   5      234.49      292.29      4.29 o 
  -1  -1   5       15.49        8.96      0.59 o 
   0  -1   5        1.29        5.85      0.64 o 
   1  -1   5      318.80      305.02      4.58 o 
   2  -1   5      104.49      115.95      2.15 o 
   3  -1   5       89.92       82.31      1.78 o 
   4  -1   5       41.64       36.96      1.39 o 
   5  -1   5        3.29       10.03      1.11 o 
   6  -1   5       78.77       80.21      2.48 o 
  -5   0   5       90.75       84.61      3.47 o 
  -4   0   5       24.85       27.51      0.94 o 
  -3   0   5      115.08      118.29      1.77 o 
  -2   0   5        5.59        8.72      0.60 o 
  -1   0   5      200.56      189.45      2.73 o 
   0   0   5     1269.88     1517.78     17.52 o 
   1   0   5      602.17      612.60      8.54 o 
   2   0   5       40.62       42.26      1.04 o 
   3   0   5      171.62      165.30      2.78 o 
   4   0   5        0.81       -0.34      0.47 o 
   5   0   5        5.83        7.91      1.36 o 
   6   0   5       90.64       96.14      2.61 o 
   7   0   5        0.36       -0.83      1.23 o 
  -5   1   5      158.87      154.39      3.17 o 
  -4   1   5       78.88       71.22      1.62 o 
  -3   1   5        3.06        3.02      0.59 o 
  -2   1   5      321.09      369.99      4.96 o 
  -1   1   5      168.26      159.46      2.22 o 
   0   1   5       94.75      108.03      1.61 o 
   1   1   5       28.43       25.53      0.85 o 
   2   1   5       76.28       81.70      1.47 o 
   3   1   5       59.06       66.90      1.31 o 
   4   1   5       14.71       10.70      0.88 o 
   5   1   5        0.66        1.48      0.62 o 
   6   1   5        0.71        0.22      0.64 o 
   7   1   5        5.95        7.93      1.20 o 
  -6   2   5        2.38        3.19      1.69 o 
  -5   2   5        1.38        5.62      1.02 o 
  -4   2   5      368.34      364.73      5.75 o 
  -3   2   5       70.93       66.13      1.37 o 
  -2   2   5      266.16      259.28      3.94 o 
  -1   2   5        3.62        4.36      0.44 o 
   0   2   5        4.86        3.09      0.36 o 
   1   2   5      859.91      834.93     10.55 o 
   2   2   5      267.37      228.21      3.22 o 
   3   2   5      136.46      124.74      1.98 o 
   4   2   5      626.50      584.71      7.12 o 
   5   2   5       27.22       23.08      0.85 o 
   6   2   5       19.44       24.21      1.30 o 
   7   2   5        0.55       -0.39      0.87 o 
  -6   3   5        2.46        3.04      1.13 o 
  -5   3   5       54.39       49.52      2.39 o 
  -4   3   5      139.67      126.82      2.43 o 
  -3   3   5        7.12        5.19      0.55 o 
  -2   3   5      188.28      201.82      3.14 o 
  -1   3   5      252.06      262.45      3.65 o 
   0   3   5        8.30       12.06      0.46 o 
   1   3   5       83.73       92.82      1.58 o 
   2   3   5      317.17      306.38      4.17 o 
   3   3   5       47.56       43.30      0.96 o 
   4   3   5       27.77       26.25      0.79 o 
   5   3   5       16.81       16.05      0.72 o 
   6   3   5        2.58        1.80      0.78 o 
   7   3   5       12.47        9.83      1.08 o 
  -6   4   5        0.09        0.02      1.10 o 
  -5   4   5        0.50        2.57      1.04 o 
  -4   4   5       13.25       10.99      0.86 o 
  -3   4   5       65.15       61.36      1.33 o 
  -2   4   5       17.94       20.74      0.82 o 
  -1   4   5      370.19      366.23      4.98 o 
   0   4   5       53.62       48.04      1.21 o 
   1   4   5        0.40        0.76      0.32 o 
   3   4   5        9.22        9.81      0.52 o 
   4   4   5        0.51        0.22      0.40 o 
   5   4   5        0.23       -0.40      0.40 o 
   6   4   5       20.00       22.36      1.18 o 
   7   4   5        6.30        9.02      1.02 o 
  -5   5   5        1.30        0.85      0.79 o 
  -4   5   5        5.43        2.71      0.88 o 
  -3   5   5      397.02      370.85      5.57 o 
  -2   5   5       21.57       23.52      0.94 o 
  -1   5   5      403.62      408.49      5.57 o 
   0   5   5      121.42      133.93      2.18 o 
   1   5   5      172.02      173.90      2.89 o 
   2   5   5       81.30      104.87      2.72 o 
   3   5   5      258.02      234.34      3.16 o 
   4   5   5       14.44       17.74      0.69 o 
   5   5   5        8.66       11.32      0.66 o 
   6   5   5        6.80        7.87      0.86 o 
   7   5   5        0.22        0.99      0.82 o 
  -5   6   5        0.10        0.87      0.86 o 
  -4   6   5        7.29        5.88      1.18 o 
  -3   6   5        0.06        1.81      0.68 o 
  -2   6   5       41.16       47.68      1.29 o 
  -1   6   5      261.76      277.83      4.40 o 
   0   6   5       27.40       32.50      1.00 o 
   1   6   5       49.41       46.12      1.43 o 
   2   6   5      109.05      117.81      1.88 o 
   3   6   5      159.93      150.24      2.26 o 
   4   6   5      164.65      158.38      2.39 o 
   5   6   5       51.53       50.24      1.37 o 
   6   6   5       62.62       55.66      1.70 o 
   7   6   5        0.41        0.53      0.79 o 
  -5   7   5        0.30       -2.74      2.74 o 
  -4   7   5        9.11       10.87      1.63 o 
  -3   7   5        1.86        6.23      1.50 o 
  -2   7   5       35.01       31.63      1.26 o 
  -1   7   5       10.34        9.01      1.20 o 
   0   7   5      277.22      319.48      5.03 o 
   1   7   5       10.82       10.04      0.90 o 
   2   7   5      169.22      148.30      2.70 o 
   3   7   5        9.89       11.17      0.73 o 
   4   7   5       25.31       26.04      1.15 o 
   5   7   5      539.79      573.06      7.74 o 
   6   7   5        0.12       -0.59      0.59 o 
   7   7   5        1.95        3.23      0.91 o 
  -4   8   5        8.11       10.27      1.59 o 
  -3   8   5        8.27        4.69      1.46 o 
  -2   8   5       35.18       45.50      1.87 o 
  -1   8   5        0.02       -0.52      0.87 o 
   0   8   5       14.09       17.97      1.09 o 
   1   8   5       56.20       47.54      1.66 o 
   2   8   5       33.55       36.47      1.31 o 
   3   8   5      107.07      104.28      2.20 o 
   4   8   5       16.57       16.43      0.85 o 
   5   8   5        8.22       39.31      2.22 o 
   6   8   5        8.25        6.03      0.84 o 
   7   8   5       34.54       39.08      1.64 o 
  -3   9   5        0.17       -1.38      1.38 o 
  -2   9   5        0.21       -0.27      1.02 o 
  -1   9   5       47.91       43.69      1.92 o 
   0   9   5      335.55      349.98      6.33 o 
   1   9   5      534.54      501.27      8.42 o 
   2   9   5       82.19       76.59      2.47 o 
   3   9   5       40.64       39.16      1.40 o 
   4   9   5      256.89      243.18      3.56 o 
   5   9   5        3.14        4.67      0.86 o 
   6   9   5       41.88       40.37      1.45 o 
   7   9   5       18.04       22.56      1.42 o 
  -3  10   5       27.25       27.98      3.12 o 
  -2  10   5       44.60       50.57      2.91 o 
  -1  10   5       80.18       79.52      2.91 o 
   0  10   5      135.85      145.61      4.31 o 
   1  10   5      249.12      242.83      5.49 o 
   2  10   5       82.88       78.72      2.34 o 
   3  10   5      182.99      154.42      3.40 o 
   4  10   5        5.80        3.91      1.04 o 
   5  10   5        0.02        1.65      0.84 o 
   6  10   5        4.27        3.69      0.89 o 
  -2  11   5       13.83       21.31      2.86 o 
  -1  11   5       15.54       13.19      1.72 o 
   0  11   5       11.92       14.71      1.72 o 
   1  11   5        2.03       -1.25      1.25 o 
   2  11   5       65.90       70.96      2.75 o 
   3  11   5       12.14       10.14      1.20 o 
   4  11   5        0.24       -0.45      1.04 o 
   5  11   5        0.00       -0.76      1.05 o 
   6  11   5        8.82        9.57      1.45 o 
   0  12   5       12.99       14.53      2.15 o 
   1  12   5        1.31        0.81      1.36 o 
   2  12   5      141.89      141.84      4.03 o 
   3  12   5       14.97       14.38      1.61 o 
   4  12   5        0.25        1.87      1.28 o 
   5  12   5        3.19        1.12      1.14 o 
   2  13   5        1.67        1.33      1.56 o 
   3  13   5       15.44       21.28      2.59 o 
  -3  -8   6        5.61        6.55      1.49 o 
  -2  -8   6        0.30        0.19      1.21 o 
  -1  -8   6        0.00        2.02      1.36 o 
   0  -8   6        0.08        0.50      1.45 o 
  -4  -7   6        3.45        3.96      1.27 o 
  -3  -7   6        0.48        0.75      1.22 o 
  -2  -7   6        1.98        3.37      1.53 o 
  -1  -7   6        7.39        6.52      1.45 o 
   0  -7   6       11.38       10.70      1.61 o 
   1  -7   6        9.47       14.03      1.81 o 
   2  -7   6       28.75       28.82      3.71 o 
  -5  -6   6        8.89        8.77      1.14 o 
  -4  -6   6       16.51       15.05      1.72 o 
  -3  -6   6       50.43       42.65      2.24 o 
  -2  -6   6       32.30       33.12      1.68 o 
  -1  -6   6       15.30       14.99      1.60 o 
   0  -6   6       95.62      111.73      3.34 o 
   1  -6   6        3.32        4.06      1.34 o 
   2  -6   6       74.06       71.81      3.28 o 
   3  -6   6        0.27        0.07      1.72 o 
  -5  -5   6        6.73        7.17      0.93 o 
  -4  -5   6       25.85       27.92      1.47 o 
  -3  -5   6        4.61        4.48      0.95 o 
  -2  -5   6       29.58       33.86      1.54 o 
  -1  -5   6      280.00      267.58      5.00 o 
   0  -5   6        1.01        0.90      1.08 o 
   1  -5   6        4.22        5.87      1.30 o 
   2  -5   6        0.22        1.43      1.22 o 
   3  -5   6        1.31        2.38      1.24 o 
   4  -5   6       12.47       13.90      2.06 o 
  -6  -4   6        0.06        0.26      1.42 o 
  -5  -4   6        4.68        3.79      0.90 o 
  -4  -4   6        2.50        3.57      1.10 o 
  -3  -4   6       51.64       51.50      2.15 o 
  -2  -4   6       14.24       11.70      0.85 o 
  -1  -4   6        1.38        0.97      0.66 o 
   0  -4   6       19.56       21.31      1.26 o 
   1  -4   6        7.86        7.88      1.22 o 
   2  -4   6        5.84        5.17      1.15 o 
   3  -4   6        3.37        4.01      1.17 o 
   4  -4   6       17.13       15.16      1.85 o 
  -6  -3   6       41.50       45.30      2.13 o 
  -5  -3   6       96.22       97.75      3.07 o 
  -4  -3   6        6.89        8.14      1.27 o 
  -3  -3   6        2.44        2.22      0.60 o 
  -2  -3   6        6.14        9.16      0.89 o 
  -1  -3   6        1.27        1.51      0.57 o 
   0  -3   6       74.34       76.36      1.99 o 
   1  -3   6        0.64        0.18      0.62 o 
   2  -3   6       33.67       49.19      2.63 o 
   3  -3   6        0.96        2.40      0.95 o 
   4  -3   6       40.92       40.11      2.07 o 
   5  -3   6        2.34        3.94      1.45 o 
  -6  -2   6       31.98       32.53      1.44 o 
  -5  -2   6        0.85        1.61      0.76 o 
  -4  -2   6        3.93        4.72      0.83 o 
  -3  -2   6        0.02        0.60      0.48 o 
  -2  -2   6        2.14        1.47      0.63 o 
  -1  -2   6        4.13        5.75      0.62 o 
   0  -2   6       69.72       67.71      1.76 o 
   1  -2   6       23.22       24.20      1.19 o 
   2  -2   6        1.39        1.36      0.73 o 
   3  -2   6        5.86        6.83      0.92 o 
   4  -2   6       13.80       14.59      1.18 o 
   5  -2   6       11.98       12.09      1.70 o 
   6  -2   6        0.00        0.27      1.26 o 
  -6  -1   6        0.01       -1.29      1.50 o 
  -5  -1   6        7.37        7.09      1.26 o 
  -4  -1   6       45.70       44.45      1.18 o 
  -3  -1   6       10.17        9.84      0.73 o 
  -2  -1   6       86.57       77.90      1.49 o 
  -1  -1   6        4.24        4.73      0.58 o 
   0  -1   6       65.09       76.82      1.65 o 
   1  -1   6      537.34      540.85      8.57 o 
   2  -1   6        0.48        1.54      0.56 o 
   3  -1   6      117.94      122.12      3.72 o 
   4  -1   6        0.60        0.89      0.70 o 
   5  -1   6       25.23       25.75      2.34 o 
   6  -1   6       29.47       25.39      2.14 o 
  -5   0   6       16.52       19.26      1.27 o 
  -4   0   6       63.19       57.70      1.47 o 
  -3   0   6       33.34       32.58      0.92 o 
  -2   0   6        0.17        0.43      0.38 o 
  -1   0   6      159.45      176.22      3.14 o 
   0   0   6      423.67      437.74      6.26 o 
   1   0   6      600.89      556.24      8.73 o 
   2   0   6        0.18        0.45      0.51 o 
   3   0   6       84.52       80.34      1.62 o 
   4   0   6        2.84        0.74      0.68 o 
   5   0   6        0.16       -0.04      0.77 o 
   6   0   6        3.01        3.85      0.93 o 
  -6   1   6        1.20        0.98      2.38 o 
  -5   1   6       54.37       54.83      1.94 o 
  -4   1   6        6.87        8.63      0.71 o 
  -3   1   6       18.79       18.00      0.78 o 
  -2   1   6       82.60       82.36      1.50 o 
  -1   1   6       68.24       70.75      1.28 o 
   0   1   6      361.00      414.24      5.50 o 
   1   1   6      245.39      244.85      4.18 o 
   2   1   6      317.27      354.34      4.86 o 
   3   1   6       15.00       17.99      0.81 o 
   4   1   6      124.00      117.08      2.33 o 
   5   1   6      111.10       99.59      2.31 o 
   6   1   6        7.23        5.29      0.90 o 
   7   1   6       42.67       40.45      1.87 o 
  -6   2   6        5.87        5.23      3.40 o 
  -5   2   6       22.32       22.72      1.49 o 
  -4   2   6        0.03       -0.46      0.60 o 
  -3   2   6       28.05       32.87      1.32 o 
  -2   2   6        5.22        4.00      0.85 o 
  -1   2   6        0.59       -0.33      0.33 o 
   0   2   6      311.77      333.89      4.24 o 
   1   2   6        3.51        5.39      0.79 o 
   2   2   6       24.26       22.29      0.83 o 
   3   2   6       69.55       66.43      1.38 o 
   4   2   6       43.78       47.10      1.23 o 
   5   2   6       60.36       54.41      1.46 o 
   6   2   6        0.01       -0.70      0.70 o 
   7   2   6        7.94       10.74      1.26 o 
  -6   3   6        0.00       -1.05      1.05 o 
  -5   3   6       38.74       41.62      2.06 o 
  -4   3   6      186.89      184.46      3.32 o 
  -3   3   6        7.44        9.04      0.70 o 
  -2   3   6       15.99       16.42      0.72 o 
  -1   3   6       97.23       93.23      1.58 o 
   0   3   6       76.44       79.06      1.34 o 
   1   3   6       62.68       50.46      1.39 o 
   2   3   6      550.14      521.54      6.86 o 
   3   3   6       10.25       11.80      0.66 o 
   4   3   6       65.08       67.07      1.81 o 
   5   3   6        6.48        6.91      1.00 o 
   6   3   6        0.03       -0.04      0.64 o 
   7   3   6        5.52        7.92      1.13 o 
  -5   4   6       21.81       24.23      2.71 o 
  -4   4   6        9.32        7.63      0.84 o 
  -3   4   6       49.71       46.88      1.22 o 
  -2   4   6       77.74       81.78      1.79 o 
  -1   4   6      904.78      897.40     11.43 o 
   0   4   6      166.02      193.81      2.72 o 
   1   4   6      359.28      351.72      5.75 o 
   2   4   6      161.17      178.47      2.72 o 
   3   4   6      150.11      153.23      2.14 o 
   4   4   6       48.38       46.30      1.16 o 
   5   4   6        0.44        0.73      0.53 o 
   6   4   6       22.57       24.83      1.23 o 
   7   4   6       11.74       15.06      1.21 o 
  -5   5   6        6.72        9.29      1.52 o 
  -4   5   6        8.03        6.89      1.00 o 
  -3   5   6        0.19       -0.25      0.58 o 
  -2   5   6       52.59       55.30      1.33 o 
  -1   5   6       43.70       48.77      1.25 o 
   0   5   6      281.06      332.35      4.61 o 
   1   5   6      569.02      565.30      8.17 o 
   2   5   6        0.54        1.85      0.56 o 
   3   5   6       32.74       40.42      0.94 o 
   4   5   6       69.16       68.23      1.36 o 
   5   5   6       12.73       12.79      0.74 o 
   6   5   6       24.14       20.95      1.10 o 
   7   5   6        0.98        0.24      0.88 o 
  -5   6   6        2.99        2.23      1.00 o 
  -4   6   6       35.85       29.87      1.60 o 
  -3   6   6       13.96       14.47      1.09 o 
  -2   6   6       13.56       18.70      0.94 o 
  -1   6   6       13.77       18.31      0.97 o 
   0   6   6       12.15       10.11      0.82 o 
   1   6   6      122.86      108.57      2.39 o 
   2   6   6        2.26        4.25      0.53 o 
   3   6   6        1.95        2.28      0.49 o 
   4   6   6       19.67       21.10      0.88 o 
   5   6   6      143.81      172.04      2.89 o 
   6   6   6       51.01       52.81      1.40 o 
   7   6   6        5.56        4.37      1.01 o 
  -4   7   6        3.88        3.00      1.23 o 
  -3   7   6       33.17       27.16      1.64 o 
  -2   7   6       24.31       28.21      1.25 o 
  -1   7   6        0.48       -0.02      0.66 o 
   0   7   6        4.90        6.17      0.78 o 
   1   7   6      264.33      289.42      5.12 o 
   2   7   6       21.05       21.73      1.08 o 
   3   7   6       19.35       16.28      0.77 o 
   4   7   6       89.78       83.93      1.64 o 
   5   7   6      337.23      319.30      5.49 o 
   6   7   6       60.37       57.85      1.62 o 
   7   7   6        4.62        6.96      1.13 o 
  -4   8   6        9.15        8.66      1.55 o 
  -3   8   6       41.61       28.58      2.06 o 
  -2   8   6       42.38       38.29      2.00 o 
  -1   8   6       12.33        9.42      1.12 o 
   0   8   6      158.72      166.53      3.50 o 
   1   8   6        0.07       -0.08      0.62 o 
   2   8   6       91.70       88.50      2.04 o 
   3   8   6       62.05       58.63      1.52 o 
   4   8   6      182.09      177.42      2.94 o 
   5   8   6       16.74       32.24      1.48 o 
   6   8   6       26.98       30.30      1.31 o 
   7   8   6       71.27       77.55      2.25 o 
  -3   9   6        0.02       -0.68      1.43 o 
  -2   9   6      100.49       96.57      2.69 o 
  -1   9   6        9.15        8.06      1.24 o 
   0   9   6       46.59       49.66      2.03 o 
   1   9   6        1.96        2.30      1.04 o 
   2   9   6       46.56       43.47      1.78 o 
   3   9   6       21.83       23.58      1.20 o 
   4   9   6       83.52       78.49      1.84 o 
   5   9   6       47.98       52.38      1.74 o 
   6   9   6        3.43        5.45      0.89 o 
   7   9   6       10.31       11.28      1.11 o 
  -3  10   6        2.01        2.23      3.48 o 
  -2  10   6       35.92       39.89      3.11 o 
  -1  10   6       41.51       42.38      2.30 o 
   0  10   6      300.37      334.14      7.11 o 
   1  10   6       78.09       76.58      3.18 o 
   2  10   6      199.20      193.27      4.05 o 
   3  10   6      106.59       96.77      2.63 o 
   4  10   6       75.56       72.48      2.71 o 
   5  10   6        4.29        4.16      1.05 o 
   6  10   6        2.27        0.42      0.87 o 
  -2  11   6       11.03        3.54      2.45 o 
  -1  11   6        9.37       10.90      1.96 o 
   0  11   6      110.66      122.69      5.82 o 
   1  11   6       49.39       48.12      2.45 o 
   2  11   6        0.33        0.49      1.17 o 
   3  11   6        0.01       -0.18      0.91 o 
   4  11   6        8.54        8.77      2.56 o 
   5  11   6       17.30       14.01      1.63 o 
   6  11   6        3.68        3.40      1.26 o 
   0  12   6        5.23        7.34      1.59 o 
   1  12   6       18.01       18.00      1.88 o 
   2  12   6        3.64       12.21      1.64 o 
   3  12   6       25.64       25.98      1.93 o 
   4  12   6        4.21        3.09      1.67 o 
   5  12   6       17.68       17.62      1.84 o 
   2  13   6       21.42       20.71      1.96 o 
   3  13   6       45.48       48.61      3.54 o 
  -3  -7   7        0.04       -1.08      1.60 o 
  -2  -7   7        0.03       -0.21      1.65 o 
  -1  -7   7        1.73        1.90      1.35 o 
   0  -7   7        0.05       -0.01      1.35 o 
   1  -7   7        0.01       -0.57      1.48 o 
  -4  -6   7        1.45        2.09      1.22 o 
  -3  -6   7        0.00       -0.30      1.42 o 
  -2  -6   7       30.71       31.36      1.90 o 
  -1  -6   7        2.45        0.20      1.26 o 
   0  -6   7        6.47        6.98      1.49 o 
   1  -6   7       28.58       29.68      2.17 o 
   2  -6   7        0.01        1.14      1.39 o 
  -5  -5   7       10.12        9.23      3.29 o 
  -4  -5   7       25.05       24.46      1.77 o 
  -3  -5   7       15.54       21.58      2.32 o 
  -2  -5   7      102.74      107.49      2.72 o 
  -1  -5   7      126.12      118.73      2.96 o 
   0  -5   7       43.42       54.48      2.36 o 
   1  -5   7       14.41       12.54      1.56 o 
   2  -5   7       14.82       13.79      1.62 o 
   3  -5   7       43.91       47.81      2.42 o 
  -5  -4   7        0.97        0.36      0.75 o 
  -4  -4   7        0.22       -0.03      0.86 o 
  -3  -4   7       18.51       16.54      2.10 o 
  -2  -4   7       31.00       37.44      1.60 o 
  -1  -4   7      252.83      238.08      4.52 o 
   0  -4   7        6.22        5.82      1.02 o 
   1  -4   7       20.45       20.01      1.59 o 
   2  -4   7        7.82        6.69      1.33 o 
   3  -4   7       14.31       15.23      1.75 o 
   4  -4   7       18.05       11.86      2.24 o 
  -5  -3   7       15.27       21.70      1.39 o 
  -4  -3   7        0.17        0.06      0.80 o 
  -3  -3   7        1.43       -0.04      0.80 o 
  -2  -3   7        5.40        8.70      0.95 o 
  -1  -3   7       54.58       58.82      1.60 o 
   0  -3   7       56.39       60.89      1.90 o 
   1  -3   7      140.91      140.17      3.54 o 
   2  -3   7        8.44       12.32      1.39 o 
   3  -3   7        1.58        2.07      1.14 o 
   4  -3   7        4.01        5.37      1.82 o 
   5  -3   7        1.16       -0.13      1.46 o 
  -5  -2   7       74.21       74.35      3.67 o 
  -4  -2   7        5.03        3.94      0.87 o 
  -3  -2   7       15.73       14.91      1.03 o 
  -2  -2   7       97.64       85.09      1.90 o 
  -1  -2   7       49.71       48.57      1.55 o 
   0  -2   7       34.83       41.20      1.49 o 
   1  -2   7       70.48       59.44      1.64 o 
   2  -2   7        9.00       13.58      1.13 o 
   3  -2   7       23.18       20.45      1.34 o 
   4  -2   7       51.07       49.76      3.49 o 
   5  -2   7        1.05        1.17      1.38 o 
  -6  -1   7       11.48       14.78      1.23 o 
  -5  -1   7        2.24        1.53      0.88 o 
  -4  -1   7        6.36        4.68      0.71 o 
  -3  -1   7       14.45       12.88      0.71 o 
  -2  -1   7        7.76        9.67      0.67 o 
  -1  -1   7        1.07        1.42      0.56 o 
   0  -1   7        4.05        4.39      0.74 o 
   1  -1   7       19.02       20.06      1.02 o 
   2  -1   7       52.76       55.54      1.54 o 
   3  -1   7       41.55       41.42      1.41 o 
   4  -1   7       34.72       35.89      2.19 o 
   5  -1   7        1.98        1.21      1.06 o 
   6  -1   7        3.58        2.54      1.16 o 
  -6   0   7        2.12        0.76      1.28 o 
  -5   0   7       67.98       63.94      2.24 o 
  -4   0   7       27.10       26.00      1.21 o 
  -3   0   7        1.27       -0.14      0.47 o 
  -2   0   7       50.22       52.20      1.15 o 
  -1   0   7        2.42        2.83      0.52 o 
   0   0   7      262.53      330.06      5.53 o 
   1   0   7      136.01      136.06      2.51 o 
   2   0   7       13.99       12.63      0.84 o 
   3   0   7       92.67       83.62      1.89 o 
   4   0   7        1.65        1.49      0.73 o 
   5   0   7        6.50       20.11      1.33 o 
   6   0   7       21.00       23.20      1.59 o 
  -6   1   7        4.77        4.30      1.11 o 
  -5   1   7        9.27       11.81      1.22 o 
  -4   1   7       10.33        7.04      1.46 o 
  -3   1   7       24.66       26.23      1.74 o 
  -2   1   7        4.33        5.58      0.53 o 
  -1   1   7       31.69       29.06      0.86 o 
   0   1   7       19.49       24.75      0.96 o 
   1   1   7      145.41      144.88      2.58 o 
   2   1   7        0.96        2.68      0.57 o 
   3   1   7       75.95       82.67      1.74 o 
   4   1   7       31.71       30.00      1.16 o 
   5   1   7        0.12        3.42      0.88 o 
   6   1   7        1.32       -0.70      0.84 o 
  -6   2   7        0.24        0.68      1.40 o 
  -5   2   7        0.00       -0.93      0.93 o 
  -4   2   7      331.79      330.26      6.92 o 
  -3   2   7        7.56        8.12      0.89 o 
  -2   2   7        1.95        1.69      0.47 o 
  -1   2   7        4.12        3.00      0.47 o 
   0   2   7       61.01       79.95      1.51 o 
   1   2   7      489.63      483.17      6.98 o 
   2   2   7        2.86        3.17      0.58 o 
   3   2   7        0.00       -0.09      0.48 o 
   4   2   7      548.77      541.79      6.83 o 
   5   2   7       66.18       61.83      1.82 o 
   6   2   7        0.36       -0.81      0.81 o 
   7   2   7        0.05        1.23      0.99 o 
  -5   3   7        6.16        4.96      1.10 o 
  -4   3   7      164.76      166.46      2.92 o 
  -3   3   7      199.78      194.23      2.82 o 
  -2   3   7       27.18       27.48      0.96 o 
  -1   3   7      191.71      169.17      2.66 o 
   0   3   7       25.28       37.83      1.14 o 
   1   3   7      315.44      305.85      4.67 o 
   2   3   7       46.28       53.06      1.38 o 
   3   3   7      263.11      253.77      3.72 o 
   4   3   7        0.75        0.47      0.53 o 
   5   3   7       62.25       62.39      1.78 o 
   6   3   7       65.03       64.18      2.41 o 
   7   3   7        2.38        4.23      0.90 o 
  -5   4   7       11.57       14.01      1.15 o 
  -4   4   7       15.49       18.02      1.20 o 
  -3   4   7       36.46       33.15      1.11 o 
  -2   4   7      111.48      114.96      2.06 o 
  -1   4   7      244.90      232.70      3.26 o 
   0   4   7      132.72      148.99      2.62 o 
   1   4   7       47.34       52.19      1.37 o 
   2   4   7       46.87       49.18      1.31 o 
   3   4   7      131.79      133.29      2.26 o 
   4   4   7       93.75       84.07      1.59 o 
   5   4   7        3.30        4.49      0.75 o 
   6   4   7       17.37       18.23      1.27 o 
   7   4   7        2.24        2.67      1.07 o 
  -5   5   7        0.13        2.39      0.89 o 
  -4   5   7        0.33        1.56      0.84 o 
  -3   5   7        4.28        4.76      0.83 o 
  -2   5   7       30.61       27.16      1.03 o 
  -1   5   7      433.12      405.30      5.61 o 
   0   5   7       25.00       26.14      0.98 o 
   1   5   7       27.61       27.12      1.06 o 
   2   5   7        2.04        3.69      0.61 o 
   3   5   7        1.94        3.58      0.62 o 
   4   5   7        9.38       13.38      0.75 o 
   5   5   7        0.02       -0.66      0.66 o 
   6   5   7        3.07        2.38      0.83 o 
   7   5   7        0.29        0.91      0.99 o 
  -5   6   7        3.10        2.19      1.09 o 
  -4   6   7        6.94        4.98      1.04 o 
  -3   6   7       18.72       11.62      1.78 o 
  -2   6   7        0.21        1.55      0.63 o 
  -1   6   7       18.14       17.13      0.97 o 
   0   6   7        7.28        8.82      0.76 o 
   1   6   7       11.93       12.04      0.81 o 
   2   6   7      111.97      116.33      2.29 o 
   3   6   7       13.77       13.24      0.73 o 
   4   6   7       12.70       13.94      1.11 o 
   5   6   7       54.15       44.64      1.47 o 
   6   6   7       75.09       69.21      1.94 o 
   7   6   7       25.13       26.81      1.90 o 
  -4   7   7       16.93       22.30      1.84 o 
  -3   7   7        0.04        2.54      1.23 o 
  -2   7   7       28.69       26.18      1.98 o 
  -1   7   7        0.48        0.28      0.66 o 
   0   7   7       44.13       51.02      1.51 o 
   1   7   7        9.70       11.36      0.88 o 
   2   7   7       14.05       13.55      0.77 o 
   3   7   7        5.14        5.09      0.85 o 
   4   7   7        7.74        7.16      0.65 o 
   5   7   7      189.80      226.38      3.89 o 
   6   7   7       31.03       33.04      1.35 o 
   7   7   7       16.66       13.20      1.38 o 
  -4   8   7        8.07        7.85      1.56 o 
  -3   8   7        0.19       -0.34      1.29 o 
  -2   8   7       24.21       22.96      1.42 o 
  -1   8   7       19.99       18.21      1.33 o 
   0   8   7        0.00       -0.80      0.80 o 
   1   8   7       48.00       42.03      1.64 o 
   2   8   7      101.57      103.40      2.26 o 
   3   8   7       13.03       15.43      1.95 o 
   4   8   7        0.49       -0.62      0.62 o 
   5   8   7       15.60       18.10      1.11 o 
   6   8   7       48.50       41.40      1.76 o 
   7   8   7       24.90       34.86      1.96 o 
  -3   9   7        1.09        0.32      1.46 o 
  -2   9   7        3.00        4.98      1.30 o 
  -1   9   7        1.43       -0.70      1.00 o 
   0   9   7      111.95      108.49      2.86 o 
   1   9   7      551.99      498.39      9.58 o 
   2   9   7       31.97       35.72      1.60 o 
   3   9   7       73.60       68.86      1.94 o 
   4   9   7       62.92       59.15      1.76 o 
   5   9   7       42.67       38.63      1.59 o 
   6   9   7      231.48      222.07      4.63 o 
  -2  10   7        3.73        4.68      2.20 o 
  -1  10   7        7.53        5.49      1.40 o 
   0  10   7        0.02        2.42      1.33 o 
   1  10   7      184.58      182.06      4.55 o 
   2  10   7        2.26        4.43      1.20 o 
   3  10   7      337.73      305.45      5.71 o 
   4  10   7       25.68       27.73      1.58 o 
   5  10   7       11.96       12.88      1.32 o 
   6  10   7        1.13        2.20      0.93 o 
  -1  11   7        2.10        0.27      1.33 o 
   0  11   7        0.87       -1.04      1.23 o 
   1  11   7        4.11        5.38      1.46 o 
   2  11   7        3.12        7.88      1.36 o 
   3  11   7        4.26        2.36      1.16 o 
   4  11   7       23.60       20.68      1.83 o 
   5  11   7        3.04        3.06      1.29 o 
   0  12   7        3.87        2.39      1.46 o 
   1  12   7        2.50        2.37      1.37 o 
   2  12   7       95.06       91.18      3.22 o 
   3  12   7        8.28        9.12      1.52 o 
   4  12   7        5.26        4.58      1.79 o 
   5  12   7        3.65        4.03      1.70 o 
   2  13   7        3.20        4.25      1.84 o 
   3  13   7       28.11       35.81      3.52 o 
  -3  -6   8        1.38        0.40      1.68 o 
  -2  -6   8        1.58        1.54      1.65 o 
  -1  -6   8        5.38        5.69      1.43 o 
   0  -6   8        6.35        4.55      1.46 o 
   1  -6   8        6.17        5.40      1.56 o 
  -4  -5   8        0.01        0.27      1.22 o 
  -3  -5   8        5.51        4.84      1.38 o 
  -2  -5   8       13.17       16.29      1.77 o 
  -1  -5   8       41.18       42.89      2.59 o 
   0  -5   8        4.49        5.55      1.44 o 
   1  -5   8        6.80        7.46      1.54 o 
   2  -5   8        2.65        2.45      1.42 o 
  -4  -4   8        8.68        7.34      1.21 o 
  -3  -4   8        7.39        8.33      1.41 o 
  -2  -4   8        0.09        0.19      0.92 o 
  -1  -4   8        0.09        0.43      0.94 o 
   0  -4   8       26.24       30.22      2.27 o 
   1  -4   8       12.89       12.95      1.55 o 
   2  -4   8        2.91        3.00      1.33 o 
   3  -4   8        7.81       10.60      1.60 o 
  -5  -3   8       30.30       35.15      1.72 o 
  -4  -3   8        1.13        1.83      0.96 o 
  -3  -3   8        0.72       -0.98      0.98 o 
  -2  -3   8        7.81       12.82      1.14 o 
  -1  -3   8        0.90        0.51      0.81 o 
   0  -3   8       51.50       53.48      2.73 o 
   1  -3   8        1.67        2.22      1.09 o 
   2  -3   8       17.29       18.96      1.65 o 
   3  -3   8        0.02       -0.20      1.15 o 
   4  -3   8        1.32        0.63      1.83 o 
  -5  -2   8        0.02        2.21      0.94 o 
  -4  -2   8       17.08       17.98      1.32 o 
  -3  -2   8        4.53        3.98      1.43 o 
  -2  -2   8        0.10        1.27      0.79 o 
  -1  -2   8        2.90        2.36      0.82 o 
   0  -2   8       74.24       77.91      2.98 o 
   1  -2   8        1.10        1.80      1.01 o 
   2  -2   8       45.45       52.50      2.17 o 
   3  -2   8        4.77        1.82      1.04 o 
   4  -2   8        0.27       -0.80      1.21 o 
   5  -2   8       10.59        8.42      1.50 o 
  -5  -1   8        1.61        1.95      0.95 o 
  -4  -1   8       17.47       14.12      1.02 o 
  -3  -1   8        1.46        3.85      0.79 o 
  -2  -1   8      147.30      133.44      2.59 o 
  -1  -1   8       38.87       37.40      1.46 o 
   0  -1   8       72.25       83.77      2.15 o 
   1  -1   8        0.77       -0.32      0.68 o 
   2  -1   8       36.45       34.29      1.80 o 
   3  -1   8        1.53        2.33      0.91 o 
   4  -1   8        5.79        6.75      1.11 o 
   5  -1   8        0.23       -1.12      1.12 o 
  -5   0   8        3.54        3.47      1.02 o 
  -4   0   8        6.90        6.98      0.87 o 
  -3   0   8        1.62       -0.02      0.66 o 
  -2   0   8        2.77        3.59      0.58 o 
  -1   0   8        2.60        2.85      0.62 o 
   0   0   8        2.25        1.50      0.69 o 
   1   0   8      145.89      144.93      2.74 o 
   2   0   8       14.70       16.50      1.10 o 
   3   0   8       29.74       30.04      1.58 o 
   4   0   8        4.08        2.34      0.95 o 
   5   0   8       12.46       15.73      1.47 o 
   6   0   8        3.33        1.38      1.19 o 
  -5   1   8       13.30       10.20      1.30 o 
  -4   1   8       34.66       34.34      1.35 o 
  -3   1   8       57.27       57.24      1.55 o 
  -2   1   8        0.83        0.26      0.51 o 
  -1   1   8        0.00       -0.45      0.45 o 
   0   1   8       59.77       64.19      1.58 o 
   1   1   8      119.53      108.26      2.21 o 
   2   1   8        6.76        6.13      0.75 o 
   3   1   8       91.03       83.23      1.97 o 
   4   1   8       81.50       78.53      1.94 o 
   5   1   8       17.99       17.59      1.44 o 
   6   1   8        4.94        2.96      1.16 o 
  -5   2   8        1.26        1.81      1.85 o 
  -4   2   8        8.21        9.75      1.03 o 
  -3   2   8       30.44       28.90      1.25 o 
  -2   2   8        5.51        4.89      0.62 o 
  -1   2   8        6.53        3.68      0.54 o 
   0   2   8       11.91       12.95      0.71 o 
   1   2   8       64.46       67.67      1.64 o 
   2   2   8       73.63       71.71      1.70 o 
   3   2   8      104.05      103.73      2.18 o 
   4   2   8        6.11        7.55      0.92 o 
   5   2   8       25.13       20.44      1.45 o 
   6   2   8        0.01       -0.88      0.88 o 
  -5   3   8        5.03        3.91      1.24 o 
  -4   3   8       62.76       66.83      2.04 o 
  -3   3   8        2.45        8.07      0.92 o 
  -2   3   8       11.47        8.66      0.78 o 
  -1   3   8       84.45       90.20      1.79 o 
   0   3   8      264.96      285.24      4.48 o 
   1   3   8        5.01        3.86      0.66 o 
   2   3   8       21.98       21.33      1.00 o 
   3   3   8        0.08       -0.56      0.56 o 
   4   3   8       30.33       31.03      1.24 o 
   5   3   8       20.49       21.70      1.26 o 
   6   3   8        0.48        1.07      0.91 o 
  -5   4   8       38.68       36.14      2.08 o 
  -4   4   8        0.01        2.10      0.81 o 
  -3   4   8       19.57       21.92      1.24 o 
  -2   4   8      274.66      276.63      4.56 o 
  -1   4   8       79.04       83.19      1.73 o 
   0   4   8        1.20        1.83      0.61 o 
   1   4   8        7.56        8.13      0.77 o 
   2   4   8        0.32        0.35      0.56 o 
   3   4   8       24.40       24.91      1.09 o 
   4   4   8        0.01        0.32      0.56 o 
   5   4   8       26.00       22.37      1.80 o 
   6   4   8        0.02       -0.82      0.82 o 
   7   4   8        1.54        3.24      0.99 o 
  -5   5   8       22.07       25.77      1.79 o 
  -4   5   8        4.06        3.98      1.02 o 
  -3   5   8       99.68       97.60      2.62 o 
  -2   5   8       32.88       36.73      1.29 o 
  -1   5   8      129.85      128.87      2.34 o 
   0   5   8       26.49       28.75      1.11 o 
   1   5   8       99.39       97.64      2.36 o 
   2   5   8        0.41        0.36      0.67 o 
   3   5   8      244.24      230.75      3.83 o 
   4   5   8       36.06       33.73      1.11 o 
   5   5   8        8.48       13.85      1.10 o 
   6   5   8       33.15       30.56      1.50 o 
   7   5   8       10.27        8.81      1.25 o 
  -4   6   8        6.58        8.62      1.14 o 
  -3   6   8        0.93       -0.01      1.32 o 
  -2   6   8        8.61        6.07      0.82 o 
  -1   6   8       29.53       34.08      1.27 o 
   0   6   8        6.91        7.48      0.74 o 
   1   6   8        4.59        3.11      0.70 o 
   2   6   8       20.83       29.70      1.16 o 
   3   6   8        0.02       -0.36      0.54 o 
   4   6   8       10.09        8.17      0.79 o 
   5   6   8        9.27       23.76      2.08 o 
   6   6   8        0.37       -0.68      0.89 o 
   7   6   8        0.76        1.36      0.94 o 
  -4   7   8        4.80        2.87      1.25 o 
  -3   7   8        6.79        3.69      1.29 o 
  -2   7   8        1.68        0.70      0.83 o 
  -1   7   8       11.51       12.74      1.10 o 
   0   7   8        6.81        7.24      0.97 o 
   1   7   8        0.02       -0.62      0.62 o 
   2   7   8       10.48       10.39      0.87 o 
   3   7   8       30.61       32.45      1.17 o 
   4   7   8        0.50       -0.27      0.59 o 
   5   7   8       68.03       66.26      1.79 o 
   6   7   8       57.36       53.73      1.86 o 
   7   7   8        7.48        4.29      1.07 o 
  -3   8   8       13.96       10.30      1.62 o 
  -2   8   8        9.62        7.37      1.14 o 
  -1   8   8        0.90        2.33      0.95 o 
   0   8   8       38.43       35.42      1.61 o 
   1   8   8       44.49       39.04      1.52 o 
   2   8   8       40.44       37.33      1.48 o 
   3   8   8       54.99       52.89      1.59 o 
   4   8   8       70.82       64.60      1.66 o 
   5   8   8       11.41       12.75      1.00 o 
   6   8   8       64.74       61.18      1.85 o 
  -3   9   8        4.96        6.01      1.69 o 
  -2   9   8       24.15       16.04      1.75 o 
  -1   9   8       19.60       14.31      1.34 o 
   0   9   8       75.60       91.35      2.97 o 
   1   9   8      121.01      109.56      3.29 o 
   2   9   8        0.13        0.49      0.85 o 
   3   9   8        1.07       -0.80      0.80 o 
   4   9   8       24.08       22.89      1.25 o 
   5   9   8       39.08       36.21      1.56 o 
   6   9   8        1.17        5.16      1.05 o 
  -2  10   8        1.85        0.75      1.94 o 
  -1  10   8       25.77       22.87      1.86 o 
   0  10   8      158.19      163.25      4.28 o 
   1  10   8       55.42       44.73      2.27 o 
   2  10   8       19.33       17.29      1.56 o 
   3  10   8      134.13      127.92      2.92 o 
   4  10   8      104.62       99.40      3.26 o 
   5  10   8        3.19        3.69      1.12 o 
   6  10   8       11.79       11.59      1.24 o 
  -1  11   8        3.90        3.08      1.40 o 
   0  11   8        5.77        1.86      1.31 o 
   1  11   8        2.71        1.67      1.25 o 
   2  11   8       19.15       15.84      1.63 o 
   3  11   8       17.20       14.21      1.95 o 
   4  11   8        2.59        4.23      1.36 o 
   5  11   8       13.07       11.07      1.63 o 
   0  12   8       25.75       26.10      2.14 o 
   1  12   8        0.09       -0.24      1.28 o 
   2  12   8       17.33       19.45      2.60 o 
   3  12   8       21.98       22.42      1.92 o 
   4  12   8       24.61       22.24      2.56 o 
  -2  -5   9        0.69        2.61      1.68 o 
  -1  -5   9        8.82        5.95      1.49 o 
   0  -5   9        6.15        3.33      1.47 o 
   1  -5   9        1.15        1.80      1.42 o 
  -3  -4   9        0.12       -0.96      1.19 o 
  -2  -4   9        1.43        2.69      1.25 o 
  -1  -4   9       59.95       55.52      2.38 o 
   0  -4   9       10.79       10.60      1.54 o 
   1  -4   9        1.46       -0.62      1.37 o 
   2  -4   9       11.89       11.55      2.23 o 
  -4  -3   9        8.85        8.55      1.61 o 
  -3  -3   9        0.00       -1.09      1.09 o 
  -2  -3   9        1.40        0.57      1.13 o 
  -1  -3   9        0.11        0.92      0.93 o 
   0  -3   9       28.69       31.75      1.98 o 
   1  -3   9       88.68       84.53      3.33 o 
   2  -3   9        6.86        5.76      1.46 o 
   3  -3   9        4.87        3.96      1.42 o 
  -4  -2   9        0.42       -0.84      0.91 o 
  -3  -2   9        2.64        2.56      1.04 o 
  -2  -2   9       22.23       23.74      1.39 o 
  -1  -2   9       34.29       32.56      1.55 o 
   0  -2   9       21.10       24.20      1.65 o 
   1  -2   9       17.50       16.78      1.64 o 
   2  -2   9       14.53       13.47      1.55 o 
   3  -2   9        0.30       -1.12      1.18 o 
   4  -2   9        0.03        0.38      1.80 o 
  -5  -1   9        1.97        4.36      1.11 o 
  -4  -1   9        0.95       -0.11      0.91 o 
  -3  -1   9       60.91       61.73      2.39 o 
  -2  -1   9        2.71        3.60      0.83 o 
  -1  -1   9        6.52        4.04      0.96 o 
   0  -1   9        1.62        0.53      0.82 o 
   1  -1   9        9.85        9.29      1.39 o 
   2  -1   9       88.66       98.08      3.37 o 
   3  -1   9        2.14        1.26      1.10 o 
   4  -1   9        0.26       -0.19      1.27 o 
   5  -1   9        0.09        0.54      1.36 o 
  -5   0   9        4.20        4.47      1.16 o 
  -4   0   9       35.48       36.29      1.46 o 
  -3   0   9       29.71       32.91      1.39 o 
  -2   0   9       17.44       15.60      0.93 o 
  -1   0   9        7.46        8.98      1.07 o 
   0   0   9       10.60        9.31      1.00 o 
   1   0   9        4.57        1.29      0.82 o 
   2   0   9       52.93       46.41      2.07 o 
   3   0   9        0.25       -0.89      0.89 o 
   4   0   9       14.31       13.08      1.31 o 
   5   0   9        3.21        3.98      1.32 o 
  -5   1   9        6.78        7.21      1.34 o 
  -4   1   9       12.50       12.52      1.07 o 
  -3   1   9        3.77        1.47      0.78 o 
  -2   1   9        5.41        9.72      0.80 o 
  -1   1   9       20.81       18.80      0.94 o 
   0   1   9        1.21        0.74      0.55 o 
   1   1   9       64.23       71.08      1.83 o 
   2   1   9        0.15        4.10      1.05 o 
   3   1   9       61.18       65.44      2.07 o 
   4   1   9        0.70       -0.53      0.87 o 
   5   1   9       11.73       12.73      1.45 o 
  -5   2   9        1.48       -0.29      0.88 o 
  -4   2   9       43.79       42.80      1.72 o 
  -3   2   9        1.05       -0.73      0.83 o 
  -2   2   9       57.39       57.07      1.48 o 
  -1   2   9       15.27       13.09      0.85 o 
   0   2   9        6.83        8.49      0.69 o 
   1   2   9        3.65        2.27      0.72 o 
   2   2   9        2.18        2.83      0.98 o 
   3   2   9      135.03      131.30      2.95 o 
   4   2   9       84.72       84.49      2.86 o 
   5   2   9        0.13        9.51      1.30 o 
   6   2   9        0.13       -1.11      1.11 o 
  -5   3   9        1.99        1.56      1.18 o 
  -4   3   9       22.38       17.85      1.32 o 
  -3   3   9       70.61       72.43      2.64 o 
  -2   3   9        2.83        0.48      0.78 o 
  -1   3   9       53.09       49.21      1.53 o 
   0   3   9       38.00       42.71      1.40 o 
   1   3   9       95.21       84.77      2.18 o 
   2   3   9        5.71        8.13      0.94 o 
   3   3   9       34.53       32.73      1.47 o 
   4   3   9       21.68       26.07      1.74 o 
   5   3   9       12.93       13.10      1.32 o 
   6   3   9       50.64       58.41      2.30 o 
  -4   4   9       49.84       56.46      2.03 o 
  -3   4   9        4.76        5.91      1.06 o 
  -2   4   9      327.06      340.26      5.33 o 
  -1   4   9      466.71      458.50      6.87 o 
   0   4   9      287.63      308.73      4.90 o 
   1   4   9        0.10        0.34      0.63 o 
   2   4   9        9.50       14.78      1.15 o 
   3   4   9      163.35      162.45      3.03 o 
   4   4   9       20.21       17.91      1.08 o 
   5   4   9        0.36        0.72      0.96 o 
   6   4   9       14.10       14.35      2.00 o 
  -4   5   9        2.21        2.58      0.91 o 
  -3   5   9      123.52      129.57      2.96 o 
  -2   5   9        2.97        6.24      0.84 o 
  -1   5   9      141.59      145.86      3.12 o 
   0   5   9        2.42        2.56      0.68 o 
   1   5   9       28.64       26.31      1.66 o 
   2   5   9        0.12       -0.37      0.68 o 
   3   5   9       76.78       74.38      1.86 o 
   4   5   9       10.64       11.96      0.91 o 
   5   5   9        1.54        2.96      0.88 o 
   6   5   9        6.94        5.11      1.17 o 
  -4   6   9        4.99        4.65      1.27 o 
  -3   6   9        0.12       -0.03      1.11 o 
  -2   6   9        0.07       -0.16      0.77 o 
  -1   6   9      262.61      255.12      4.53 o 
   0   6   9        9.68       11.44      1.03 o 
   1   6   9       79.34       80.01      1.96 o 
   2   6   9        0.02        3.75      1.09 o 
   3   6   9        0.30        1.98      0.76 o 
   4   6   9       34.53       36.62      1.33 o 
   5   6   9       19.45       22.21      2.14 o 
   6   6   9       30.47       29.91      1.77 o 
  -4   7   9        6.11        4.18      1.72 o 
  -3   7   9       12.28       10.61      1.60 o 
  -2   7   9        5.38        6.33      1.06 o 
  -1   7   9       43.91       37.28      1.91 o 
   0   7   9       24.07       28.69      1.45 o 
   1   7   9       50.66       47.78      1.79 o 
   2   7   9       22.64       24.27      1.35 o 
   3   7   9        0.30        0.46      0.69 o 
   4   7   9       34.16       34.07      1.42 o 
   5   7   9        0.63        2.12      1.01 o 
   6   7   9        9.22        6.32      1.22 o 
  -3   8   9        3.87        7.32      1.59 o 
  -2   8   9        0.38       -1.23      1.23 o 
  -1   8   9        3.71        2.53      1.00 o 
   0   8   9       37.27       38.06      1.79 o 
   1   8   9       77.71       68.13      2.83 o 
   2   8   9        5.30        6.15      1.01 o 
   3   8   9        9.95       10.42      0.99 o 
   4   8   9        3.06        0.53      0.78 o 
   5   8   9        4.81        6.80      1.19 o 
   6   8   9       26.52       21.28      1.66 o 
  -3   9   9        0.97        2.56      1.83 o 
  -2   9   9        0.02       -0.17      1.85 o 
  -1   9   9        0.06        0.54      1.13 o 
   0   9   9       58.34       54.98      2.50 o 
   1   9   9       26.40       25.87      1.82 o 
   2   9   9        3.25        2.82      1.05 o 
   3   9   9       10.53        7.65      0.99 o 
   4   9   9       11.69       11.09      1.08 o 
   5   9   9        2.15        2.43      1.14 o 
   6   9   9       58.14       56.51      2.31 o 
  -2  10   9       20.20       17.42      2.65 o 
  -1  10   9        0.09       -0.64      1.19 o 
   0  10   9       14.95       18.99      1.72 o 
   1  10   9       39.70       36.86      2.39 o 
   2  10   9        5.76        3.08      1.14 o 
   3  10   9       85.48       74.69      2.75 o 
   4  10   9       34.43       33.94      1.68 o 
   5  10   9       43.64       38.18      1.97 o 
   6  10   9        0.88        1.36      1.59 o 
  -1  11   9        0.20       -0.05      1.46 o 
   0  11   9        0.54        0.99      1.30 o 
   1  11   9        6.88        5.88      2.07 o 
   2  11   9        0.61        1.99      1.21 o 
   3  11   9        0.48       -0.43      1.07 o 
   4  11   9      125.72      111.91      4.87 o 
   5  11   9        9.41        9.29      1.66 o 
   0  12   9        0.36       -1.07      1.62 o 
   1  12   9        1.96        0.89      1.50 o 
   2  12   9        4.03        6.51      1.51 o 
   3  12   9       15.61       15.46      1.62 o 
   4  12   9       10.37        9.12      2.02 o 
  -2  -4  10        0.08        1.17      1.76 o 
  -1  -4  10        2.36        2.14      1.52 o 
   0  -4  10       16.03       16.36      1.77 o 
   1  -4  10        4.15        0.84      1.42 o 
  -3  -3  10        2.31        0.12      1.12 o 
  -2  -3  10        0.20        1.17      1.61 o 
  -1  -3  10        7.14       10.23      1.50 o 
   0  -3  10        0.63        2.26      1.28 o 
   1  -3  10        0.04        0.27      1.31 o 
   2  -3  10       22.00       23.64      2.06 o 
  -3  -2  10        4.37        4.85      1.21 o 
  -2  -2  10        1.27       -0.44      1.19 o 
  -1  -2  10        2.22        2.77      1.19 o 
   0  -2  10       22.50       19.95      2.03 o 
   1  -2  10        0.11        0.12      1.19 o 
   2  -2  10       14.47       15.91      1.73 o 
   3  -2  10        0.69       -0.61      1.45 o 
  -4  -1  10        3.06        2.74      1.47 o 
  -3  -1  10        7.15        6.17      1.31 o 
  -2  -1  10       67.82       61.82      2.33 o 
  -1  -1  10       11.37       11.84      1.20 o 
   0  -1  10        4.89        4.77      1.22 o 
   1  -1  10       11.65        9.91      1.40 o 
   2  -1  10       15.26       15.93      1.62 o 
   3  -1  10        0.87       -1.14      1.24 o 
   4  -1  10        8.03        6.87      2.12 o 
  -4   0  10       29.87       29.56      1.67 o 
  -3   0  10        3.98        5.99      1.12 o 
  -2   0  10        0.06       -0.39      0.81 o 
  -1   0  10        8.65        7.73      0.92 o 
   0   0  10        9.46        7.17      1.36 o 
   1   0  10       15.67       13.89      1.48 o 
   2   0  10       23.66       22.44      2.35 o 
   3   0  10        3.63       -0.95      1.22 o 
   4   0  10        4.20        2.49      1.59 o 
  -4   1  10       14.46       17.74      1.46 o 
  -3   1  10       15.43       18.16      1.49 o 
  -2   1  10       35.83       34.37      1.39 o 
  -1   1  10        4.00        3.32      1.11 o 
   0   1  10        1.42        0.54      0.70 o 
   1   1  10       31.29       27.62      1.75 o 
   2   1  10       41.62       51.15      2.21 o 
   3   1  10       52.25       45.74      2.18 o 
   4   1  10       31.77       32.60      2.52 o 
   5   1  10        0.02       -0.05      1.24 o 
  -4   2  10        0.66       -1.19      1.19 o 
  -3   2  10        0.03        0.52      0.89 o 
  -2   2  10       14.93       15.18      1.09 o 
  -1   2  10        2.51       -0.01      0.87 o 
   0   2  10       40.35       44.75      1.75 o 
   1   2  10      103.57      113.32      3.16 o 
   2   2  10        2.38       -0.25      0.90 o 
   3   2  10      103.49      115.87      2.86 o 
   4   2  10       40.25       42.73      1.84 o 
   5   2  10        0.77        2.45      1.22 o 
  -4   3  10        8.16        5.69      1.80 o 
  -3   3  10        7.51       10.04      1.43 o 
  -2   3  10        0.69       -0.91      0.91 o 
  -1   3  10        6.59        6.95      1.08 o 
   0   3  10      192.26      201.25      4.00 o 
   1   3  10       23.93       18.90      1.51 o 
   2   3  10       64.24       69.18      2.11 o 
   3   3  10        0.87        0.90      0.89 o 
   4   3  10       10.94        9.57      1.50 o 
   5   3  10        1.62        9.37      1.38 o 
   6   3  10        0.03        0.07      1.35 o 
  -4   4  10        1.14        2.34      1.20 o 
  -3   4  10        8.96        6.82      2.20 o 
  -2   4  10      115.00      121.53      2.88 o 
  -1   4  10       36.56       42.28      1.76 o 
   0   4  10      104.09      113.98      2.76 o 
   1   4  10        3.60        6.58      1.08 o 
   2   4  10      114.73      124.09      2.91 o 
   3   4  10       11.89        9.58      1.10 o 
   4   4  10       16.15       13.84      1.34 o 
   5   4  10        0.02        0.40      1.02 o 
   6   4  10        6.18        5.80      1.31 o 
  -4   5  10        0.10       -0.51      1.15 o 
  -3   5  10       59.65       53.29      2.46 o 
  -2   5  10        0.80        3.43      1.09 o 
  -1   5  10       71.67       74.18      2.75 o 
   0   5  10       11.68       13.61      1.17 o 
   1   5  10       11.00       10.88      1.32 o 
   2   5  10       15.64       14.96      1.20 o 
   3   5  10       69.26       70.66      2.13 o 
   4   5  10       22.38       21.40      1.36 o 
   5   5  10        7.70       11.97      1.33 o 
   6   5  10       10.61        9.95      1.38 o 
  -3   6  10        1.56        1.32      1.18 o 
  -2   6  10        0.05        5.95      1.33 o 
  -1   6  10       17.30       20.17      1.37 o 
   0   6  10        1.96        1.44      0.88 o 
   1   6  10        1.06        0.71      1.07 o 
   2   6  10       20.06       42.83      3.61 o 
   3   6  10        0.30        0.56      0.82 o 
   4   6  10        2.65        2.77      0.88 o 
   5   6  10       17.67       18.84      1.50 o 
   6   6  10        1.15       -0.15      1.08 o 
  -3   7  10        3.11        5.35      1.38 o 
  -2   7  10       38.72       37.81      2.75 o 
  -1   7  10        1.24        1.17      0.90 o 
   0   7  10        4.74        5.76      1.05 o 
   1   7  10      150.72      157.16      3.96 o 
   2   7  10       64.34       66.34      2.40 o 
   3   7  10        0.70        0.47      0.85 o 
   4   7  10        4.85        4.82      0.94 o 
   5   7  10        5.21        3.87      1.15 o 
   6   7  10        4.10        2.37      1.13 o 
  -3   8  10        6.96        5.90      1.57 o 
  -2   8  10       11.50       14.39      2.32 o 
  -1   8  10        2.19        1.49      0.97 o 
   0   8  10       11.60       11.24      1.47 o 
   1   8  10       60.66       54.37      2.30 o 
   2   8  10        3.99        1.85      1.08 o 
   3   8  10        1.94        1.66      0.82 o 
   4   8  10       17.16       15.54      1.20 o 
   5   8  10        0.17       -0.72      1.02 o 
   6   8  10        5.88        1.41      1.20 o 
  -2   9  10        1.21        2.46      1.85 o 
  -1   9  10       31.00       25.58      1.96 o 
   0   9  10        4.75        3.02      1.27 o 
   1   9  10      121.80      116.25      3.17 o 
   2   9  10        0.09        0.90      1.10 o 
   3   9  10        0.58       -0.77      0.91 o 
   4   9  10        1.27        1.88      0.92 o 
   5   9  10       17.94       16.12      1.78 o 
   6   9  10        0.39        0.95      1.60 o 
  -1  10  10        0.45        1.96      1.28 o 
   0  10  10       10.92       11.29      1.56 o 
   1  10  10        0.18        0.18      1.10 o 
   2  10  10        5.01        2.36      1.42 o 
   3  10  10       60.32       54.80      3.09 o 
   4  10  10       10.10       10.36      1.81 o 
   5  10  10        7.93        5.99      1.29 o 
   0  11  10       39.81       40.27      2.40 o 
   1  11  10        5.15        4.86      1.41 o 
   2  11  10        3.59        4.14      1.28 o 
   3  11  10       47.78       43.16      2.31 o 
   4  11  10        6.49        5.83      1.90 o 
   5  11  10        2.19        8.25      2.63 o 
   1  12  10        9.57       10.06      1.66 o 
   2  12  10       43.73       46.96      2.53 o 
   3  12  10        0.01       -1.22      1.62 o 
  -1  -3  11        1.58        1.63      2.95 o 
   0  -3  11        6.87        7.20      1.59 o 
   1  -3  11        8.05        6.60      2.70 o 
  -2  -2  11        0.00        0.47      1.26 o 
  -1  -2  11        1.33       -1.29      1.29 o 
   0  -2  11        3.52        3.22      1.32 o 
   1  -2  11        0.74        0.62      1.27 o 
   2  -2  11        5.08        6.48      1.57 o 
  -3  -1  11       31.68       31.48      1.86 o 
  -2  -1  11        3.11        2.30      1.13 o 
  -1  -1  11       26.49       25.00      1.86 o 
   0  -1  11        0.59        2.07      1.18 o 
   1  -1  11        7.58        4.83      1.34 o 
   2  -1  11       35.62       38.68      2.26 o 
   3  -1  11        0.28       -0.83      1.35 o 
  -3   0  11        0.51        2.14      1.08 o 
  -2   0  11       11.44        7.23      1.19 o 
  -1   0  11        5.19        3.05      1.00 o 
   0   0  11        0.04       -0.77      1.07 o 
   1   0  11        0.10       -1.06      1.06 o 
   2   0  11       17.65       11.73      1.85 o 
   3   0  11        3.74        3.14      1.38 o 
   4   0  11        5.42        5.38      2.18 o 
  -3   1  11        1.05        1.71      1.03 o 
  -2   1  11        1.01       -0.37      0.96 o 
  -1   1  11       15.31       15.03      1.13 o 
   0   1  11        0.03       -0.83      0.83 o 
   1   1  11        4.25        4.53      1.31 o 
   2   1  11        1.28        5.07      1.39 o 
   3   1  11        0.54       -0.29      1.27 o 
   4   1  11        8.95       10.88      2.02 o 
  -3   2  11       12.49       14.14      1.57 o 
  -2   2  11       16.36       16.44      1.56 o 
  -1   2  11        4.66        3.08      0.88 o 
   0   2  11        4.92        4.48      1.19 o 
   1   2  11       15.28       16.66      2.23 o 
   2   2  11        5.01        6.46      1.44 o 
   3   2  11      104.38      111.41      3.37 o 
   4   2  11        2.58        4.38      1.70 o 
   5   2  11       20.51       26.01      2.31 o 
  -3   3  11        0.00       -1.08      1.08 o 
  -2   3  11        4.31        3.80      1.65 o 
  -1   3  11        5.57        4.75      1.13 o 
   0   3  11       17.83       17.60      2.90 o 
   1   3  11        9.80        7.07      1.41 o 
   2   3  11        4.00        8.87      1.36 o 
   3   3  11       28.53       33.50      2.01 o 
   4   3  11        0.25        1.73      1.22 o 
   5   3  11        4.12        4.12      1.39 o 
  -3   4  11        0.93        0.50      1.21 o 
  -2   4  11       60.51       53.03      2.52 o 
  -1   4  11      125.54      125.43      3.07 o 
   0   4  11       91.44      109.65      2.81 o 
   1   4  11       29.75       30.85      1.88 o 
   2   4  11        4.87       10.35      1.36 o 
   3   4  11       52.74       49.31      2.19 o 
   4   4  11        2.73        0.49      1.02 o 
   5   4  11        2.78        1.83      1.48 o 
  -3   5  11        3.42        3.46      1.39 o 
  -2   5  11       18.44       22.00      3.24 o 
  -1   5  11       16.97       19.38      1.46 o 
   0   5  11       53.56       65.70      2.24 o 
   1   5  11       33.46       31.81      1.91 o 
   2   5  11       10.02        9.99      1.37 o 
   3   5  11        4.91        1.41      1.12 o 
   4   5  11        3.47        2.39      1.06 o 
   5   5  11        1.86        2.64      1.24 o 
  -3   6  11        5.43        5.24      3.04 o 
  -2   6  11        0.25       -1.33      1.33 o 
  -1   6  11      160.84      157.84      3.56 o 
   0   6  11       21.81       25.33      1.76 o 
   1   6  11       44.75       46.50      2.79 o 
   2   6  11       18.90       30.49      2.10 o 
   3   6  11        0.31        0.16      1.04 o 
   4   6  11       37.99       35.19      1.89 o 
   5   6  11        1.09        2.42      1.17 o 
  -3   7  11       12.39       15.84      4.86 o 
  -2   7  11       12.08       12.69      1.74 o 
  -1   7  11       30.13       31.12      1.92 o 
   0   7  11       61.03       67.99      2.57 o 
   1   7  11       52.59       52.96      2.34 o 
   2   7  11        3.90        2.57      1.40 o 
   3   7  11        4.58        3.71      1.18 o 
   4   7  11       16.00       14.76      1.25 o 
   5   7  11       16.72       14.30      1.53 o 
  -2   8  11        0.00        0.65      1.52 o 
  -1   8  11        7.38        8.29      1.42 o 
   0   8  11       40.47       44.58      2.22 o 
   1   8  11        0.07       -1.12      1.12 o 
   2   8  11      105.36      106.63      3.25 o 
   3   8  11        0.89        1.13      1.13 o 
   4   8  11        0.31        0.93      1.02 o 
   5   8  11        0.16       -0.42      1.15 o 
  -2   9  11        0.61       -1.19      4.10 o 
  -1   9  11        0.94        1.22      1.33 o 
   0   9  11       45.18       49.47      2.21 o 
   1   9  11       54.15       51.70      3.87 o 
   2   9  11        3.21        7.63      1.37 o 
   3   9  11       44.64       38.70      1.85 o 
   4   9  11       26.83       24.85      2.70 o 
   5   9  11        5.82        7.17      1.34 o 
  -1  10  11        0.50        0.42      1.51 o 
   0  10  11        5.90        4.27      1.36 o 
   1  10  11       18.64       16.57      1.62 o 
   2  10  11       25.46       27.39      2.01 o 
   3  10  11        0.10        0.73      1.18 o 
   4  10  11       19.60       19.64      2.11 o 
   5  10  11       13.89       15.15      5.15 o 
   0  11  11        4.13        4.59      1.49 o 
   1  11  11       16.55       16.39      1.69 o 
   2  11  11        0.89        1.19      1.34 o 
   3  11  11        1.67        2.56      1.37 o 
   4  11  11       66.82       66.40      3.99 o 
  -1  -1  12        0.42        2.46      1.40 o 
   0  -1  12       16.87       19.59      2.45 o 
   1  -1  12        0.43        0.36      1.31 o 
  -2   0  12        0.10        1.73      1.24 o 
  -1   0  12       10.69        7.35      2.05 o 
   0   0  12        0.18       -0.99      1.20 o 
   1   0  12        2.53        2.47      1.34 o 
   2   0  12        0.22        0.33      1.27 o 
   3   0  12       13.30       15.94      3.10 o 
  -2   1  12        8.25        5.37      1.16 o 
  -1   1  12        0.19       -1.12      1.24 o 
   0   1  12        4.76        3.31      1.22 o 
   1   1  12        0.02       -1.13      1.13 o 
   2   1  12       12.43       18.93      2.43 o 
   3   1  12       11.61        9.33      1.66 o 
  -3   2  12        1.79        0.10      3.65 o 
  -2   2  12        5.74        4.37      1.41 o 
  -1   2  12        0.25       -1.10      1.10 o 
   0   2  12        5.56        5.09      1.35 o 
   1   2  12        9.34        8.16      1.47 o 
   2   2  12        4.70        7.83      1.50 o 
   3   2  12       21.62       26.85      2.63 o 
   4   2  12       76.24       89.72      7.10 o 
  -3   3  12        0.06       -1.21      1.21 o 
  -2   3  12        0.15        0.06      1.22 o 
  -1   3  12       15.65       17.23      1.66 o 
   0   3  12        3.85        1.30      1.72 o 
   1   3  12       12.45        7.80      1.43 o 
   2   3  12       31.40       37.09      2.17 o 
   3   3  12        1.40        2.81      1.28 o 
   4   3  12        5.96       11.56      2.03 o 
  -3   4  12        5.07        3.34      1.69 o 
  -2   4  12        9.54        9.74      1.59 o 
  -1   4  12       15.02       16.59      2.01 o 
   0   4  12       88.62      103.19      3.33 o 
   1   4  12        1.14       -0.20      1.21 o 
   2   4  12       69.29       72.16      3.07 o 
   3   4  12        2.33        4.10      1.44 o 
   4   4  12       43.14       51.48      5.43 o 
  -2   5  12        0.78       -0.50      1.37 o 
  -1   5  12       28.33       25.33      2.34 o 
   0   5  12        0.14       -1.18      1.18 o 
   1   5  12       21.75       21.01      1.77 o 
   2   5  12       16.45       12.51      2.48 o 
   3   5  12        8.81        7.56      1.44 o 
   4   5  12        0.24        0.74      1.44 o 
   5   5  12        4.69        5.45      1.70 o 
  -2   6  12        0.01        1.19      1.46 o 
  -1   6  12        0.24       -0.89      1.18 o 
   0   6  12        0.42        0.11      1.24 o 
   1   6  12        0.73       -0.13      1.20 o 
   2   6  12       13.54       16.36      1.64 o 
   3   6  12        0.34       -0.94      1.17 o 
   4   6  12        3.04        1.81      1.26 o 
   5   6  12        0.68        2.96      1.52 o 
  -2   7  12       10.03        7.67      2.09 o 
  -1   7  12        0.68       -0.14      1.35 o 
   0   7  12        0.94       -0.20      1.25 o 
   1   7  12       55.85       56.93      2.56 o 
   2   7  12       31.84       38.85      3.78 o 
   3   7  12        0.38        2.12      1.28 o 
   4   7  12        1.40        0.18      1.44 o 
   5   7  12        0.74       -0.16      1.40 o 
  -1   8  12        0.41        1.66      1.50 o 
   0   8  12        8.39       12.04      1.60 o 
   1   8  12       11.77       11.38      2.05 o 
   2   8  12        1.00        1.38      1.27 o 
   3   8  12        1.04        1.22      1.49 o 
   4   8  12       51.37       51.22      2.44 o 
   5   8  12       10.68        9.68      1.77 o 
  -1   9  12        1.61        2.45      1.96 o 
   0   9  12       13.72       18.20      1.80 o 
   1   9  12       34.22       31.85      2.13 o 
   2   9  12        0.68        1.78      1.26 o 
   3   9  12        8.25        7.17      1.46 o 
   4   9  12        5.27        3.04      1.37 o 
   0  10  12        4.20        3.44      1.43 o 
   1  10  12        1.20        0.37      1.30 o 
   2  10  12        0.03        0.73      1.25 o 
   3  10  12       14.91       11.17      1.63 o 
   4  10  12        0.15       -1.45      1.45 o 
   2  11  12        2.02        0.26      1.32 o 
   3  11  12       17.53       21.93      3.79 o 
  -1   1  13        2.24        1.91      1.65 o 
   0   1  13        0.34        0.39      1.29 o 
   1   1  13        0.60        0.40      1.37 o 
   2   1  13        1.08        1.65      2.12 o 
  -1   2  13        0.01       -1.27      1.54 o 
   0   2  13       10.37        6.77      1.48 o 
   1   2  13        0.15        0.31      1.29 o 
   2   2  13        0.47       -1.33      1.42 o 
   3   2  13       11.99       11.16      3.02 o 
  -2   3  13        1.09        2.86      2.20 o 
  -1   3  13        0.11       -1.64      1.64 o 
   0   3  13        0.20        0.46      1.23 o 
   1   3  13        2.55        2.15      1.33 o 
   2   3  13        1.57        4.22      1.45 o 
   3   3  13       16.72       16.36      1.83 o 
  -2   4  13        8.66       11.98      2.68 o 
  -1   4  13       11.53        9.59      2.15 o 
   0   4  13        1.28       -0.21      1.24 o 
   1   4  13        7.65        5.53      1.48 o 
   2   4  13        4.19        6.19      1.52 o 
   3   4  13        2.59        4.18      1.44 o 
  -1   5  13        0.56       -1.36      1.65 o 
   0   5  13       33.88       38.22      2.23 o 
   1   5  13        1.93       -1.07      1.27 o 
   2   5  13        8.57        6.47      1.54 o 
   3   5  13        4.86        4.12      1.50 o 
   4   5  13        8.74       11.87      2.01 o 
  -1   6  13        0.26        1.50      1.83 o 
   0   6  13        7.27        8.31      1.53 o 
   1   6  13        8.64        5.10      1.49 o 
   2   6  13        0.01       -1.26      1.26 o 
   3   6  13        3.49        2.32      1.37 o 
   4   6  13        1.87        0.02      1.58 o 
  -1   7  13        0.14       -0.04      1.72 o 
   0   7  13       10.41        7.94      1.61 o 
   1   7  13        4.02        1.34      1.38 o 
   2   7  13        6.61        5.54      1.56 o 
   3   7  13        0.92        0.64      1.29 o 
   4   7  13        0.54        1.02      1.55 o 
   0   8  13        6.83        4.57      1.55 o 
   1   8  13       11.73       14.36      1.80 o 
   2   8  13       59.36       60.19      2.70 o 
   3   8  13        0.16        3.24      1.41 o 
   4   8  13        0.11        0.20      1.77 o 
   0   9  13        4.39        4.49      2.70 o 
   1   9  13       37.26       35.43      2.32 o 
   2   9  13       10.89       13.44      1.77 o 
   3   9  13        3.34        1.71      1.83 o 
   0   4  14       22.16       25.64      3.48 o 
   1   4  14        1.41        1.74      1.45 o 
   2   4  14        1.40        1.20      2.42 o 
   0   5  14        6.56        6.22      2.11 o 
   1   5  14       11.47       10.46      1.69 o 
   2   5  14        6.54        4.21      2.06 o 
   0   6  14        3.21        5.02      2.62 o 
   1   6  14        0.36       -1.25      1.37 o 
   2   6  14       24.73       29.07      2.22 o 
   1   7  14        0.23       -1.82      1.82 o 
   2   7  14        0.30       -1.44      1.44 o 
                                                 
